# Supplementary material for: Mangiferin protects against adverse skeletal muscle changes and enhances muscle oxidative capacity in obese rats
Source: PLoS One. 2017 Mar 2;12(3):e0173028. doi: 10.1371/journal.pone.0173028 (PMC5333851; doi:10.1371/journal.pone.0173028)
Supplement: S1 Dataset — Include all data used and analyzed in the present study. (XLSX) [file pone.0173028.s001.xlsx]

## Sheet: WEIGHT
	Week	Weight Placebo, g	Weight Mangiferin, g	Weight Gain Placebo, g	Weight Gain Mangiferin, g	Group	Weight 0, g	Weight 2, g	Weight 4, g	Weight 6, g	Weight 8, g	Weight Gain 0, g	Weight Gain 2, g	Weight Gain 4, g	Weight Gain 6, g	Weight Gain 8, g	Weight Gain, g/d	Food Intake, g/d
1	Week 0	237.483	243.511	0	0	Placebo	237.483	352.5	430.9	477.8	492.958	0	115.017	193.417	240.317	255.475	4.25791
2	Week 2	352.5	354	115.017	110.489	Placebo	238.37	363.5	449.4	504	518.914	0	125.13	211.03	265.63	280.544	4.67573	25.98
3	Week 4	430.9	440.3	193.417	196.789	Placebo	246.349	367	451	502	525.3	0	120.651	204.651	255.651	278.951	4.64919	25.62
4	Week 6	477.8	493	240.317	249.489	Placebo	234.627	332	409	469	488.735	0	97.373	174.373	234.373	254.108	4.23513	24.2
5	Week 8	492.958	506.965	255.475	263.454	Placebo	239.749	362	442.4	487	503.567	0	122.251	202.651	247.251	263.818	4.39697	26.52
6	Week 0	238.37	216.645	0	0	Placebo	291.264	421	515	546	544.561	0	129.736	223.736	254.736	253.297	4.32	26.97
7	Week 2	363.5	323	125.13	106.355	Placebo	254.229	392	478	513	532.407	0	137.771	223.771	258.771	278.178	4.63631	26.99
8	Week 4	449.4	407.9	211.03	191.255	Placebo	227.732	348.5	432.5	495	516.648	0	120.768	204.768	267.268	288.916	4.92815	27.01
9	Week 6	504	466	265.63	249.355	Placebo	245.955	376.5	461.5	516	530.141	0	130.545	215.545	270.045	284.187	4.73644	28.77
10	Week 8	518.914	473.243	280.544	256.597	Placebo	240.537	350	440	502	526.639	0	109.463	199.463	261.463	286.102	4.76837	27.16
11	Week 0	246.349	240.582	0	0	Mangiferin	243.511	354	440.3	493	506.965	0	110.489	196.789	249.489	263.454	4.3909	26.12
12	Week 2	367	352	120.651	111.418	Mangiferin	216.645	323	407.9	466	473.243	0	106.355	191.255	249.355	256.597	4.27662	24.22
13	Week 4	451	433.5	204.651	192.918	Mangiferin	240.582	352	433.5	470	480.828	0	111.418	192.918	229.418	240.246	4.00409	25.14
14	Week 6	502	470	255.651	229.418	Mangiferin	231.391	338	419.5	481	499.79	0	106.609	188.109	249.609	268.399	4.47332	25.47
15	Week 8	525.3	480.828	278.951	240.246	Mangiferin	235.633	339	418.8	479	484.825	0	103.367	183.167	243.367	249.192	4.1532	24.62
16	Week 0	234.627	231.391	0	0	Mangiferin	229.573	358	451.5	513	529.618	0	128.427	221.927	283.427	300.045	5.00074	27.67
17	Week 2	332	338	97.373	106.609	Mangiferin	230.886	334	404	458	471.5	0	103.114	173.114	227.114	240.614	4.01023	24.98
18	Week 4	409	419.5	174.373	188.109	Mangiferin	244.723	352	434.5	490	502.66	0	107.277	189.777	245.277	257.937	4.29895	25.96
19	Week 6	469	481	234.373	249.609	Mangiferin	245.329	335	414.6	463	473.448	0	89.671	169.271	217.671	228.119	3.80198	24.29
20	Week 8	488.735	499.79	254.108	268.399	Mangiferin	232.199	333	429.2	484	492.615	0	100.801	197.001	251.801	260.416	4.34027	25.95
21	Week 0	239.749	235.633	0	0
22	Week 2	362	339	122.251	103.367
23	Week 4	442.4	418.8	202.651	183.167
24	Week 6	487	479	247.251	243.367
25	Week 8	503.567	484.825	263.818	249.192
26	Week 0	291.264	229.573	0	0
27	Week 2	421	358	129.736	128.427
28	Week 4	515	451.5	223.736	221.927
29	Week 6	546	513	254.736	283.427
30	Week 8	544.561	529.618	253.297	300.045
31	Week 0	254.229	230.886	0	0
32	Week 2	392	334	137.771	103.114
33	Week 4	478	404	223.771	173.114
34	Week 6	513	458	258.771	227.114
35	Week 8	532.407	471.5	278.178	240.614
36	Week 0	227.732	244.723	0	0
37	Week 2	348.5	352	120.768	107.277
38	Week 4	432.5	434.5	204.768	189.777
39	Week 6	495	490	267.268	245.277
40	Week 8	516.648	502.66	288.916	257.937
41	Week 0	245.955	245.329	0	0
42	Week 2	376.5	335	130.545	89.671
43	Week 4	461.5	414.6	215.545	169.271
44	Week 6	516	463	270.045	217.671
45	Week 8	530.141	473.448	284.187	228.119
46	Week 0	240.537	232.199	0	0
47	Week 2	350	333	109.463	100.801
48	Week 4	440	429.2	199.463	197.001
49	Week 6	502	484	261.463	251.801
50	Week 8	526.639	492.615	286.102	260.416

## Sheet: GLUCOSE
Rat	Group	Basal	30 min	60 min	90 min	150 min	Basal, %	30 min, %	60 min, %	90 min, %	150 min, %	Time, min	Placebo, %	Mangiferin, %
1	Placebo	92	165.111	188	178	115.778	100	179.469	204.348	193.478	125.845	t0	100	100
2	Placebo	93	168	183	224	119	100	180.645	196.774	240.86	127.957	t30	179.469	133.871
3	Placebo	94	125	149	135	90	100	132.979	158.511	143.617	95.7447	t60	204.348	145.968
4	Placebo	81	146	165	125	103	100	180.247	203.704	154.321	127.16	t90	193.478	142.742
5	Placebo	94	208	239	218	105	100	221.277	254.255	231.915	111.702	t150	125.845	108.871
6	Placebo	88	181	165	159	119	100	205.682	187.5	180.682	135.227	t0	100	100
7	Placebo	85	119	151	123	109	100	140	177.647	144.706	128.235	t30	180.645	138.372
8	Placebo	137	211	281	277	188	100	154.015	205.109	202.19	137.226	t60	196.774	118.605
9	Placebo	76	121	143	126	106	100	159.211	188.158	165.789	139.474	t90	240.86	159.302
10	Placebo	80	207	194	121	103	100	258.75	242.5	151.25	128.75	t150	127.957	139.535
11	Mangiferin	124	166	181	177	135	100	133.871	145.968	142.742	108.871	t0	100	100
12	Mangiferin	86	119	102	137	120	100	138.372	118.605	159.302	139.535	t30	132.979	126.667
13	Mangiferin	75	95	131	145	110	100	126.667	174.667	193.333	146.667	t60	158.511	174.667
14	Mangiferin	85	159	156	142	121	100	187.059	183.529	167.059	142.353	t90	143.617	193.333
15	Mangiferin	75	154	175	157	133	100	205.333	233.333	209.333	177.333	t150	95.7447	146.667
16	Mangiferin	72	136	150	139	91	100	188.889	208.333	193.056	126.389	t0	100	100
17	Mangiferin	92	133	167	135	100	100	144.565	181.522	146.739	108.696	t30	180.247	187.059
18	Mangiferin	106	103	140	140	125	100	97.1698	132.075	132.075	117.925	t60	203.704	183.529
19	Mangiferin	92	150	170	159	92	100	163.043	184.783	172.826	100	t90	154.321	167.059
20	Mangiferin	94	131	147	124	79	100	139.362	156.383	131.915	84.0426	t150	127.16	142.353
												t0	100	100
												t30	221.277	205.333
												t60	254.255	233.333
												t90	231.915	209.333
												t150	111.702	177.333
												t0	100	100
												t30	205.682	188.889
												t60	187.5	208.333
												t90	180.682	193.056
												t150	135.227	126.389
												t0	100	100
												t30	140	144.565
												t60	177.647	181.522
												t90	144.706	146.739
												t150	128.235	108.696
												t0	100	100
												t30	154.015	97.1698
												t60	205.109	132.075
												t90	202.19	132.075
												t150	137.226	117.925
												t0	100	100
												t30	159.211	163.043
												t60	188.158	184.783
												t90	165.789	172.826
												t150	139.474	100
												t0	100	100
												t30	258.75	139.362
												t60	242.5	156.383
												t90	151.25	131.915
												t150	128.75	84.0426

## Sheet: PLASMA
	Group	Glucose	Cholesterol	Chol LDL	Chol HDL	GPT	Triglycerides	Adiponectin	Insulin	Leptin	FGF21
1	Placebo	181	109	10	41	52	645	5.34	9.63	46.42	16506
2	Placebo	182	110	10	38	61	355	3.729	6.1052	55.218	6463.12
3	Placebo	165	123	9	44	52	1128	3.603	5.274	64.759	23163.1
4	Placebo	157	111	11	46	39	917	4.5201	5.0153	43.92	9782.74
5	Placebo	181	100.9	6	42	68	660	2.957	5.6251	30.812	8543.49
6	Placebo	181	109	10	41	52	635	1.33	9.63	46.42	16506
7	Placebo	156	100	5	40	39	619	6.5314	4.1287	49.925	20162.5
8	Placebo	267	120	13	45	53	454	2.9866	22.542	60.573	30861.1
9	Placebo	182	123	12	42	68	657	5.7677	17.036	54.778	11106.9
10	Placebo	180	116	16	44	59	885	13.909	20.586	55.596	37430.9
11	Mangiferin	204	96	3	42	46	991	6.5961	13.328	48.957	12036.8
12	Mangiferin	168	105	5	50	56	1074	4.6093	9.7345	53.734	10232.9
13	Mangiferin	145	108	9	49	47	495	8.257	6.5483	94.721	9342.82
14	Mangiferin	202	94	6	48	49	520	3.0109	6.0206	66.634	8263.28
15	Mangiferin	214	96	8	46	61	632	6.3913	13.431	58.525	10397.4
16	Mangiferin	174	105	6	45	61	1161	6.5973	3.3529	57.106	11012.2
17	Mangiferin	190	102	4	42	38	1130	7.7277	7.5221	51.753	8610.11
18	Mangiferin	194	130	16	48	46	664	9.1334	15.706	54.122	12495.7
19	Mangiferin	195	104	8	49	64	832	7.2718	9.9962	63.878	7128.96
20	Mangiferin	200	100	4	41	60	1140	5.1138	12.897	57.541	7827.96
21	Lean	151	59	4.2	24	30	54	4.1605	0.0115	0.7
22	Lean	365	58	2	23	43	74	0.668	0.46	0.86
23	Lean	119	61	5.3	20	94	71	3.253	0.659	1.86
24	Lean	118	69	4.9	25	34	50	2.4	0.619	0.27
25	Lean	465	65	3	29	34	37	2.003	1.224	0.62
26	Lean	134	64	5	29	44	49	2.651	0.951	0.1	262.7
27	Lean	131	71	5.3	30	45	48	3.34	0.512	0.91	308.5
28	Lean							0.86	0.838	1.36	804.9
29	Lean	116	68	5.8	27	40	53	1.856	0.88	1.05	338.6
30	Lean	131	59	4.4	26	39	40	2.025	0.486	0.99	267.6
31	Lean	115	49	2.9	22	36	37	4.875	1.662	0.68
32	Lean	132	55	2	23	30	52	2.525	0.564	3.31

## Sheet: CYTOKINES
Cyotkyne	Lean	Obese Placebo	Obese Mangiferin		Rat	Group	IFN-g	IL-1B	IL-10	IL-6
IFN-g	2.64	48.77	20.02		1	Lean	2.64	5.35
IFN-g	27.06	40.93	0.49		11	Lean	27.06	46.63	77.98	59.32
IFN-g	4.71	29.49			12	Lean	4.71	6.61	9.7
IFN-g	3.06	59.08			13	Lean	3.06	8.93	21.72	1.69
IFN-g	13.98	138.85	56.19		14	Lean	13.98	24.25	53.23	42.51
IFN-g	15.13	40.93			15	Lean	15.13	19.36	34.93	21.38
IFN-g	40.93	26.5	6.52		16	Lean	40.93	51.65	102.89	104.94
IFN-g	4.3	34.68			17	Lean	4.3	27.77	32.12	16.19
IFN-g	40.38	37.99	17.82		19	Lean	40.38	68.31	133.2	44
IFN-g		19.34	17.82		20	Lean		15.7	50.2
IL-1b	5.35	33.44	15.15		21	Lean		6.36	26.31
IL-1b	46.63	55.13	6.61		11	Obese Mangiferin	20.02	15.15	13.41
IL-1b	6.61	38.6			12	Obese Mangiferin	0.49	6.61
IL-1b	8.93	135.03	33.44		13	Obese Mangiferin
IL-1b	24.25	186.79	65.71		14	Obese Mangiferin		33.44	9.7	39.8
IL-1b	19.36	38.6	9.72		15	Obese Mangiferin	56.19	65.71	82.44	86.6
IL-1b	51.65	24.25	38.6		16	Obese Mangiferin		9.72	18.51
IL-1b	27.77	94.47	24.83		17	Obese Mangiferin	6.52	38.6	24.8
IL-1b	68.31	102.92	39.21		18	Obese Mangiferin		24.83
IL-1b	15.7	36.77	107.01		19	Obese Mangiferin	17.82	39.21	34.93	29.29
IL-1b	6.36				20	Obese Mangiferin	17.82	107.01	32.12	3.48
IL-10	77.98	97.62	13.41		1	Obese Placebo	48.77	33.44	97.62	85.32
IL-10	9.7	94.42			2	Obese Placebo	40.93	55.13	94.42	86.6
IL-10	21.72	62.95			3	Obese Placebo	29.49	38.6	62.95	125.43
IL-10	53.23	153.37	9.7		4	Obese Placebo	59.08	135.03	153.37	135.25
IL-10	34.93	206.78	82.44		5	Obese Placebo	138.85	186.79	206.78	318.29
IL-10	102.89	56.93	18.51		6	Obese Placebo	40.93	38.6	56.93	54
IL-10	32.12	37.68	24.8		7	Obese Placebo	26.5	24.25	37.68	72.44
IL-10	133.2	74.58			8	Obese Placebo	34.68	94.47	74.58	75.03
IL-10	50.2	79.1	34.93		9	Obese Placebo	37.99	102.92	79.1	58.66
IL-10	26.31	60.56	32.12		10	Obese Placebo	19.34	36.77	60.56	56
IL-6		85.32
IL-6	59.32	86.6
IL-6		125.43
IL-6	1.69	135.25	39.8
IL-6	42.51	318.29	86.6
IL-6	21.38	54
IL-6	104.94	72.44
IL-6	16.19	75.03
IL-6	44	58.66	29.29
IL-6		56	3.48

## Sheet: BW & MSI
Code	Group	End Bw, g	SOL W, mg	SOL-MSI, mg/g	TC W, mg	TC-MSI, mg/g
2a	Obese Control	503.8	115.02	0.228305	557.8	1.10719
2b	Obese Control	503.8	115.02	0.228305	557.8	1.10719
3	Obese Control	510	161.55	0.316765	599.7	1.17588
4	Obese Control	474.5	142.83	0.301012	514.3	1.08388
5	Obese Control	488.9	176.76	0.361546	539.3	1.10309
6	Obese Control	528.7	145.17	0.274579	630.4	1.19236
7	Obese Control	516.9	167.94	0.324898	614.3	1.18843
8	Obese Control	501.6	142.83	0.284749	455.6	0.908293
9	Obese Control	514.7	143.55	0.2789	495.7	0.963085
10	Obese Control	511.3	133.65	0.261393	610.1	1.19323
11	Obese Mangiferin	494.6	147.974	0.29918	610.736	1.23481
12	Obese Mangiferin	461.7	154.728	0.335127	687.568	1.48921
13	Obese Mangiferin	469.1	135.374	0.288583	643.328	1.37141
14	Obese Mangiferin	487.6	139.81	0.28673	643.104	1.31892
15	Obese Mangiferin	473	141.523	0.299203	692.384	1.46381
16	Obese Mangiferin	516.7	157.046	0.303941	568.512	1.10027
17	Obese Mangiferin	460	167.126	0.363318	611.296	1.3289
18	Obese Mangiferin	490.4	155.837	0.317775	627.648	1.27987
19	Obese Mangiferin	461.9	159.566	0.345457	509.6	1.10327
20	Obese Mangiferin	480.6	139.406	0.290067	572.32	1.19084
2a	Obese Control	503.8	118.62	0.235451	563.8	1.11909
2b	Obese Control	503.8	118.62	0.235451	563.8	1.11909
3	Obese Control	510	154.35	0.302647	563.6	1.1051
4	Obese Control	474.5	124.65	0.262698	563.6	1.18778
5	Obese Control	488.9	154.89	0.316813	564.3	1.15422
6	Obese Control	528.7	136.98	0.259088	471.8	0.892378
7	Obese Control	516.9	133.65	0.258561	624	1.2072
8	Obese Control	501.6	113.22	0.225718	577.6	1.15152
9	Obese Control	514.7	133.47	0.259316	427.5	0.830581
10	Obese Control	511.3	117.63	0.230061	507.2	0.991981
11	Obese Mangiferin	494.6	137.995	0.279004	585.536	1.18386
12	Obese Mangiferin	461.7	154.93	0.335563	592.144	1.28253
13	Obese Mangiferin	469.1	113.4	0.24174	598.304	1.27543
14	Obese Mangiferin	487.6	130.133	0.266884	523.264	1.07314
15	Obese Mangiferin	473	163.901	0.346513	540.624	1.14297
16	Obese Mangiferin	516.7	141.221	0.273313	558.88	1.08163
17	Obese Mangiferin	460	161.078	0.35017	545.328	1.1855
18	Obese Mangiferin	490.4	159.667	0.325586	479.024	0.976803
19	Obese Mangiferin	461.9	174.586	0.377973	523.376	1.13309
20	Obese Mangiferin	480.6	135.274	0.281468	523.824	1.08994
1a	Lean	235.2	166.845	0.709375	629.79	2.67768
1b	Lean	235.2	166.845	0.709375	629.79	2.67768
21a	Lean	237.51	134.726	0.567241	583.538	2.4569
21b	Lean	237.51	134.726	0.567241	583.538	2.4569
22a	Lean	224.64	134.453	0.598524	617.526	2.74896
22b	Lean	224.64	134.453	0.598524	617.526	2.74896
23a	Lean	280.8	150.969	0.537639	581.217	2.06986
23b	Lean	280.8	150.969	0.537639	581.217	2.06986
24	Lean	342.94	173.492	0.505895	787.332	2.29583
25	Lean	329.55	194.649	0.590651	709.118	2.15178
1a	Lean	235.2	159.6	0.678571	673.47	2.86339
1b	Lean	235.2	159.6	0.678571	673.47	2.86339
21a	Lean	237.51	136.364	0.574138	608.244	2.56092
21b	Lean	237.51	136.364	0.574138	608.244	2.56092
22a	Lean	224.64	152.197	0.677517	608.79	2.71007
22b	Lean	224.64	152.197	0.677517	608.79	2.71007
23a	Lean	280.8	162.435	0.578472	567.567	2.02125
23b	Lean	280.8	162.435	0.578472	567.567	2.02125
24	Lean	342.94	196.696	0.57356	787.878	2.29742
25	Lean	329.55	175.266	0.531834	890.389	2.70183

## Sheet: FIBER TYPES LFD-SDH
	Muscle	Fiber type	Lean LFD	Obese Placebo LFD	Obese Mangiferin LFD	Lean SDH	Obese Placebo SDH	Obese Mangiferin SDH
1	M. soleus	I	80.2064	51.6747	63.8193	0.519981	0.490252	0.412972
2	M. soleus	I	74.1096	53.7124	61.111	0.441849	0.428949	0.500355
3	M. soleus	I	76.5794	51.3135	56.8852	0.387259	0.414291	0.414901
4	M. soleus	I	77.12	54.3344	55.5061	0.395832	0.415182	0.451242
5	M. soleus	I	60.8777	47.96	69.5838	0.344492	0.376273	0.411703
6	M. soleus	I	54.7546	53.1573	57.9012	0.386111	0.359899	0.419125
7	M. soleus	I	69.6461	56.7247	65.0368	0.360851	0.480193	0.433937
8	M. soleus	I	70.4339	52.7011	60.7067	0.349889	0.422728	0.389702
9	M. soleus	I	63.8401	49.5725	60.8371	0.363894	0.442948	0.506305
10	M. soleus	I	75.4071	48.7385	64.588	0.323281	0.415121	0.48446
11	M. soleus	I	55.1835	46.3708	62.56	0.328449	0.474542	0.469895
12	M. soleus	I	52.997	56.1223	64.5184	0.391198	0.464368	0.439763
13	M. soleus	I	63.6351	58.0367	55.1212	0.366675	0.429817	0.434465
14	M. soleus	I	71.7416	47.8318	61.8685	0.370016	0.433149	0.423621
15	M. soleus	I	57.8651	46.2659	60.2892	0.365778	0.450403	0.397611
16	M. soleus	I	56.0156	42.029	66.5137	0.375775	0.404646	0.502968
17	M. soleus	I	52.0506	49.4814	55.3144	0.38207	0.463984	0.424709
18	M. soleus	I	66.7885	49.2825	59.9563	0.321022	0.46057	0.504591
19	M. soleus	I	51.065	47.9962	56.0265	0.361418	0.487244	0.445572
20	M. soleus	I	48.2014	50.9451	53.2053	0.387078	0.471602	0.469475
21	M. soleus	IIA	81.1201	52.4272	61.2633	0.507332	0.540906	0.500054
22	M. soleus	IIA	62.8903	49.5257	47.5249	0.476896	0.494509	0.480619
23	M. soleus	IIA		43.516	38.8623		0.435308	0.582181
24	M. soleus	IIA	43.015		62.8508	0.4522		0.478259
25	M. soleus	IIA	52.5564	43.3547	51.494	0.426036	0.406154	0.457028
26	M. soleus	IIA	48.5949	43.6891	59.2042	0.497817	0.403465	0.487556
27	M. soleus	IIA	52.5193	53.112	53.804	0.42758	0.580648	0.447173
28	M. soleus	IIA	72.7322	47.8	52.8505	0.387498	0.415711	0.573247
29	M. soleus	IIA	52.3254	47.9778	51.9284	0.460093	0.492657	0.52336
30	M. soleus	IIA	51.4904	46.6468	54.9926	0.413723	0.503278	0.569375
31	M. soleus	IIA	48.6693	42.0432	62.0721	0.376212	0.532558	0.475668
32	M. soleus	IIA	46.3667	49.0211	50.4643	0.461017	0.497408	0.557367
33	M. soleus	IIA	51.739	55.456	50.9588	0.451622	0.423617	0.531478
34	M. soleus	IIA	56.2644	43.1322	46.9656	0.512671	0.468592	0.563484
35	M. soleus	IIA	51.0821	38.8075	53.3361	0.470263	0.488675	0.628647
36	M. soleus	IIA	47.6132	37.7081	44.243	0.498824	0.430181	0.571948
37	M. soleus	IIA	50.1944	39.18	48.9441	0.447711	0.521055	0.580858
38	M. soleus	IIA	57.3476	42.1031	49.3304	0.380687	0.593264	0.54624
39	M. soleus	IIA	33.502	35.2299	50.9375	0.511398	0.598403	0.525093
40	M. soleus	IIA	49.0063	41.2192	40.4641	0.400362	0.535797	0.547511
41	M. soleus	All fiber-types	80.2751	51.7285	63.8193	0.519028	0.493871	0.412972
42	M. soleus	All fiber-types	73.0238	53.1055		0.445241	0.436595
43	M. soleus	All fiber-types	76.5794	50.8184	54.6672	0.387259	0.415626	0.430001
44	M. soleus	All fiber-types	76.7188	54.3344	54.3086	0.396496	0.415182	0.461789
45	M. soleus	All fiber-types	59.4838	47.5129	69.0154	0.358151	0.379164	0.417322
46	M. soleus	All fiber-types	53.9416	52.2806	56.7312	0.400854	0.363933	0.426046
47	M. soleus	All fiber-types	68.5757	56.2317	63.7909	0.365022	0.483771	0.445658
48	M. soleus	All fiber-types	70.5152	52.8781	59.9212	0.35122	0.422485	0.396917
49	M. soleus	All fiber-types	62.0726	48.5403	59.0803	0.37828	0.45655	0.512378
50	M. soleus	All fiber-types	71.2597	48.5282	61.2822	0.338965	0.423981	0.494715
51	M. soleus	All fiber-types	54.882	45.738	61.2307	0.330233	0.483142	0.487975
52	M. soleus	All fiber-types	52.2816	55.3578	63.7207	0.398274	0.466266	0.446261
53	M. soleus	All fiber-types	61.6591	56.4658	54.6765	0.381221	0.435483	0.444327
54	M. soleus	All fiber-types	68.3957	46.938	60.4141	0.397923	0.437951	0.439016
55	M. soleus	All fiber-types	56.362	45.7773	56.8171	0.386584	0.45291	0.441182
56	M. soleus	All fiber-types	53.803	41.1101	63.1055	0.40167	0.411098	0.531746
57	M. soleus	All fiber-types	51.642	48.028	50.9944	0.392432	0.475424	0.468963
58	M. soleus	All fiber-types	66.3761	48.3267	57.6804	0.323628	0.484751	0.520146
59	M. soleus	All fiber-types	51.0228	45.408	54.127	0.361777	0.51225	0.473091
60	M. soleus	All fiber-types	48.2146	50.1372	52.8713	0.387294	0.478951	0.477664
61	M. tibialis cranialis	IIA	61.7611	23.4605	39.196	0.63451	0.647463	0.624566
62	M. tibialis cranialis	IIA	55.2447	26.9862	39.0501	0.645005	0.590311	0.720722
63	M. tibialis cranialis	IIA	43.545	35.7692	33.7566	0.736171	0.616955	0.651709
64	M. tibialis cranialis	IIA	46.4712	35.8288	34.0534	0.705611	0.592132	0.651966
65	M. tibialis cranialis	IIA	35.8587	34.9907	42.0449	0.54011	0.694862	0.68512
66	M. tibialis cranialis	IIA	33.5734	31.7791	40.3433	0.51644	0.66587	0.652526
67	M. tibialis cranialis	IIA	35.4367	35.5864	43.9797	0.536741	0.627085	0.525878
68	M. tibialis cranialis	IIA	40.8807	34.9672	38.7369	0.530271	0.641947	0.660596
69	M. tibialis cranialis	IIA	32.8738	31.2881	39.1082	0.619247	0.601002	0.622798
70	M. tibialis cranialis	IIA	34.4273	32.0093	34.5312	0.573478	0.542814	0.557319
71	M. tibialis cranialis	IIA	31.0988	29.5843	39.0423	0.593755	0.607471	0.566507
72	M. tibialis cranialis	IIA	30.6379	28.6491	55.7195	0.597784	0.643391	0.617609
73	M. tibialis cranialis	IIA	39.0289	35.0985	38.3169	0.631345	0.699044	0.558884
74	M. tibialis cranialis	IIA	42.2128	34.8732	38.3486	0.53484	0.533184	0.602147
75	M. tibialis cranialis	IIA	45.7903	38.0426	35.8528	0.50202	0.571285	0.667538
76	M. tibialis cranialis	IIA	45.8395	32.2282	33.4426	0.548902	0.606742	0.678711
77	M. tibialis cranialis	IIA	35.4199	28.299	39.1082	0.522549	0.590016	0.622798
78	M. tibialis cranialis	IIA	32.1274	30.5725	42.8827	0.569014	0.567244	0.667944
79	M. tibialis cranialis	IIA	37.6259	31.9893	39.6009	0.544669	0.621578	0.530973
80	M. tibialis cranialis	IIA	29.5865	29.1427	35.0487	0.546601	0.672775	0.589653
81	M. tibialis cranialis	IIX	61.8256	27.624	42.5513	0.598467	0.540156	0.652638
82	M. tibialis cranialis	IIX	63.4816	32.1207	46.1299	0.679445	0.539508	0.728952
83	M. tibialis cranialis	IIX	53.7682	44.1288	35.7249	0.68909	0.572915	0.673281
84	M. tibialis cranialis	IIX	55.7002	40.1608	38.6582	0.644435	0.523292	0.674522
85	M. tibialis cranialis	IIX	40.7372	44.3399	46.2444	0.436051	0.621316	0.718656
86	M. tibialis cranialis	IIX	41.2567	35.7201	42.0674	0.409364	0.60421	0.680539
87	M. tibialis cranialis	IIX	42.2516	42.5599	48.5362	0.453199	0.588689	0.599088
88	M. tibialis cranialis	IIX	49.0463	41.0159	44.405	0.372752	0.616673	0.681621
89	M. tibialis cranialis	IIX	35.859	35.4153	42.3187	0.543304	0.559632	0.480136
90	M. tibialis cranialis	IIX	43.3055	36.9536	43.039	0.467886	0.556833	0.598887
91	M. tibialis cranialis	IIX	35.9963	33.3239	44.7758	0.462555	0.548674	0.510406
92	M. tibialis cranialis	IIX	37.9588	32.6947	71.3644	0.470746	0.589059	0.570679
93	M. tibialis cranialis	IIX	43.168	35.9126	47.4275	0.494542	0.649268	0.594933
94	M. tibialis cranialis	IIX	43.7972	39.1945	44.7946	0.436912	0.52242	0.5736
95	M. tibialis cranialis	IIX	53.1371	43.0725	36.7478	0.441325	0.54555	0.65354
96	M. tibialis cranialis	IIX	54.5741	40.0601	38.6673	0.440628	0.539124	0.691309
97	M. tibialis cranialis	IIX	41.0379	30.4654	42.3187	0.393705	0.542848	0.480136
98	M. tibialis cranialis	IIX	37.3051	37.0563	46.0233	0.430873	0.52359	0.689738
99	M. tibialis cranialis	IIX	47.3852	34.03	41.8382	0.411096	0.530477	0.515072
100	M. tibialis cranialis	IIX	37.4659	29.8797	40.5441	0.409871	0.618731	0.603602
101	M. tibialis cranialis	IIXB	67.8171	26.8711	43.071	0.476046	0.461749	0.518668
102	M. tibialis cranialis	IIXB	60.5397	32.4279	44.1676	0.444306	0.4612	0.503061
103	M. tibialis cranialis	IIXB	67.1559	41.2136	33.29	0.455925	0.472047	0.492243
104	M. tibialis cranialis	IIXB	64.8609	39.704	34.5988	0.478828	0.512604	0.494357
105	M. tibialis cranialis	IIXB	40.2239	42.3129	41.3273	0.457608	0.475613	0.506544
106	M. tibialis cranialis	IIXB	42.226	34.592	44.6357	0.43469	0.454342	0.494192
107	M. tibialis cranialis	IIXB	51.2154	40.6275	46.9699	0.373927	0.475454	0.481703
108	M. tibialis cranialis	IIXB	53.2161	36.0573	40.0576	0.479694	0.466564	0.474615
109	M. tibialis cranialis	IIXB	47.6401	37.6503	44.4188	0.423504	0.447769	0.643948
110	M. tibialis cranialis	IIXB	50.0852	34.3451	38.8849	0.422835	0.44429	0.480418
111	M. tibialis cranialis	IIXB	43.4325	30.1104	39.9953	0.410556	0.420399	0.470587
112	M. tibialis cranialis	IIXB	43.0124	32.5397	67.9635	0.412099	0.46905	0.487925
113	M. tibialis cranialis	IIXB	47.8637	35.4603	40.0591	0.409561	0.450345	0.501015
114	M. tibialis cranialis	IIXB	48.7269	38.2173	45.1798	0.378044	0.443812	0.494985
115	M. tibialis cranialis	IIXB	56.898	39.7667	36.4612	0.439307	0.427279	0.477857
116	M. tibialis cranialis	IIXB	50.0878	33.6895	34.9423	0.436917	0.449591	0.521647
117	M. tibialis cranialis	IIXB	42.5224	26.177	42.9817	0.445807	0.456728	0.457806
118	M. tibialis cranialis	IIXB	35.2049	37.3157	50.934	0.443945	0.507987	0.486305
119	M. tibialis cranialis	IIXB	49.2683	32.3593	41.3149	0.413534	0.476041	0.469391
120	M. tibialis cranialis	IIXB	37.1037	30.5361	37.8839	0.418141	0.460663	0.496931
121	M. tibialis cranialis	IIB	66.5467	39.1591	41.3537	0.391815	0.395935	0.355887
122	M. tibialis cranialis	IIB	59.3494	43.8976	44.36	0.368901	0.35537	0.396335
123	M. tibialis cranialis	IIB	78.065	45.6217	33.03	0.363407	0.373819	0.366003
124	M. tibialis cranialis	IIB	74.3541	42.6743	32.6541	0.352707	0.353923	0.359358
125	M. tibialis cranialis	IIB	49.2097	46.2428	45.903	0.286768	0.394177	0.361392
126	M. tibialis cranialis	IIB	51.0086	40.9328	46.1195	0.263849	0.368922	0.343357
127	M. tibialis cranialis	IIB	54.1962	51.6581	47.0415	0.283187	0.360615	0.339102
128	M. tibialis cranialis	IIB	55.3446	44.612	41.2004	0.258135	0.332997	0.374569
129	M. tibialis cranialis	IIB	51.8438	39.5104	42.9817	0.320068	0.35277	0.357806
130	M. tibialis cranialis	IIB	57.7592	40.2402	46.1333	0.309178	0.332876	0.336091
131	M. tibialis cranialis	IIB	48.1875	37.2268	42.4762	0.300201	0.334076	0.356097
132	M. tibialis cranialis	IIB	55.4581	36.5485	69.9343	0.310875	0.349626	0.35254
133	M. tibialis cranialis	IIB	56.5899	43.5715	43.0896	0.313003	0.404224	0.331932
134	M. tibialis cranialis	IIB	59.6171	44.8097	40.7684	0.297817	0.37727	0.346875
135	M. tibialis cranialis	IIB	67.1429	46.068	37.2353	0.313698	0.353746	0.370254
136	M. tibialis cranialis	IIB	62.8111	41.3386	33.5467	0.310405	0.359054	0.374815
137	M. tibialis cranialis	IIB	50.2899	31.3901	44.4188	0.279821	0.363952	0.633948
138	M. tibialis cranialis	IIB	44.2295	38.8952	51.3297	0.301455	0.376385	0.375941
139	M. tibialis cranialis	IIB	54.5013	41.6813	38.2609	0.294139	0.338392	0.348019
140	M. tibialis cranialis	IIB	44.399	36.3438	39.2338	0.298753	0.362301	0.351939
141	M. tibialis cranialis	All fiber-types	63.9726	27.1649	43.3012	0.531894	0.557876	0.608729
142	M. tibialis cranialis	All fiber-types	57.0576	31.7059	33.9838	0.547372	0.506403	0.6019
143	M. tibialis cranialis	All fiber-types	60.8856	39.7156	35.3132	0.548764	0.491738	0.558474
144	M. tibialis cranialis	All fiber-types	60.1267	37.5338	44.4636	0.541643	0.483961	0.532009
145	M. tibialis cranialis	All fiber-types	41.674	38.9351	42.2782	0.424836	0.591899	0.554144
146	M. tibialis cranialis	All fiber-types	40.9592	33.5936	45.9665	0.411426	0.575173	0.461856
147	M. tibialis cranialis	All fiber-types	45.2496	40.6884	40.7422	0.41016	0.535568	0.587794
148	M. tibialis cranialis	All fiber-types	48.9691	37.6848	41.7458	0.378225	0.517294	0.532367
149	M. tibialis cranialis	All fiber-types	42.4151	33.4421	41.3886	0.46201	0.516604	0.461561
150	M. tibialis cranialis	All fiber-types	46.4437	34.3301	41.2726	0.435552	0.486584	0.469016
151	M. tibialis cranialis	All fiber-types	42.8253	31.3288	63.4563	0.381585	0.527552	0.522609
152	M. tibialis cranialis	All fiber-types	44.2922	30.6383	41.596	0.423875	0.555882	0.491741
153	M. tibialis cranialis	All fiber-types	47.4022	36.0429	41.0914	0.459211	0.555211	0.506855
154	M. tibialis cranialis	All fiber-types	52.6699	38.3503	36.0841	0.380398	0.447378	0.563529
155	M. tibialis cranialis	All fiber-types	57.3728	39.6577	34.5402	0.402111	0.434793	0.624141
156	M. tibialis cranialis	All fiber-types	54.9685	35.429	41.7458	0.418	0.462616	0.532367
157	M. tibialis cranialis	All fiber-types	41.1965	27.903	47.8853	0.41844	0.526875	0.534115
158	M. tibialis cranialis	All fiber-types	36.7249	32.8989	39.78	0.458434	0.484759	0.455048
159	M. tibialis cranialis	All fiber-types	45.9071	34.154	37.8174	0.422184	0.46503	0.501566
160	M. tibialis cranialis	All fiber-types	35.93	29.9689		0.438642	0.587166

## Sheet: FIBER TYPES %
Muscle	Fiber type	Lean	Obese Placebo	Obese Mangiferin
M. soleus	I	92.4731	87.8571	100
M. soleus	I	90.3226	80.5072	99.4845
M. soleus	I	100	88.6508	76.7857
M. soleus	I	98.8235	95	91.9831
M. soleus	I	83.2487	84.5455	91.5584
M. soleus	I	86.802	85.7407	81.7391
M. soleus	I	93.75	94.8276	76.8786
M. soleus	I	96.4602	91	88.0597
M. soleus	I	85.2941	69.4898	81.875
M. soleus	I	82.659	84.9497	74.3017
M. soleus	I	96.1538	79.2105	81.9149
M. soleus	I	89.5604	85	82.5503
M. soleus	I	82.7815	70.1773	91.2621
M. soleus	I	79.2208	75.4348	86.5979
M. soleus	I	79.6	88.4498	73.8636
M. soleus	I	76.5	77.5784	74.2105
M. soleus	I	83.6	83.3333	66.9643
M. soleus	I	95.6311	78.7963	79.2453
M. soleus	I	99.8	76.0945	73.5294
M. soleus	I	98.4	85.1163	85.2761
M. soleus	I+IIA	0	1	0
M. soleus	I+IIA	0	5.34783	0
M. soleus	I+IIA	0	1	1.33929
M. soleus	I+IIA	0	1	1.26582
M. soleus	I+IIA	0	2	0
M. soleus	I+IIA	0	1	0
M. soleus	I+IIA	0	2.58621	1.15607
M. soleus	I+IIA	0	0.5	1.99005
M. soleus	I+IIA	0	2.02041	5.625
M. soleus	I+IIA	0	1	1.67598
M. soleus	I+IIA	0.5	2.43541	1.59574
M. soleus	I+IIA	0.549451	3.66667	2.01342
M. soleus	I+IIA	1.98675	5.9	0.970874
M. soleus	I+IIA	6.49351	11.3261	0.515464
M. soleus	I+IIA	6.59341	1	3.0303
M. soleus	I+IIA	9.83607	6.57491	5.78947
M. soleus	I+IIA	4.40098	11.5556	7.14286
M. soleus	I+IIA	0	4.24074	1.41509
M. soleus	I+IIA	0	5.97512	0.490196
M. soleus	I+IIA	0	2.16279	0
M. soleus	IIA	7.52688	11.1429	0
M. soleus	IIA	9.67742	14.1449	0.515464
M. soleus	IIA	0	10.3492	21.875
M. soleus	IIA	1.2	4	6.75105
M. soleus	IIA	16.7513	13.5	8.44156
M. soleus	IIA	13.198	13.2593	18.2609
M. soleus	IIA	6.25	2.58621	21.9653
M. soleus	IIA	3.53982	8.5	9.95025
M. soleus	IIA	14.7	28.5	12.5
M. soleus	IIA	17.341	14.0503	24.0223
M. soleus	IIA	3.2967	18.3541	16.4894
M. soleus	IIA	9.89011	11.3333	15.4362
M. soleus	IIA	15.2318	23.9	7.76699
M. soleus	IIA	14.2857	13.2391	12.8866
M. soleus	IIA	13.7363	10.5502	23.1061
M. soleus	IIA	13.6612	15.8	20
M. soleus	IIA	11.9804	5.11111	25.8929
M. soleus	IIA	4.36893	16.963	19.3396
M. soleus	IIA	0.2	17.9	25.9804
M. soleus	IIA	1.6	12.7209	14.7239
M. tibialis cranialis	I	4.42424	4.375	6.13027
M. tibialis cranialis	I	9.27273	3.93939	0
M. tibialis cranialis	I	2.6135	0	3.94973
M. tibialis cranialis	I	3.21951	0	1.33556
M. tibialis cranialis	I	3.63934	3.13589	0.591716
M. tibialis cranialis	I	3.82232	4.75113	6.84524
M. tibialis cranialis	I	4.25989	2.6936	2.43902
M. tibialis cranialis	I	3.34228	0.990099	2.40964
M. tibialis cranialis	I	3.81269	4.05797	3.65135
M. tibialis cranialis	I	5.31325	2.02703	3.84615
M. tibialis cranialis	I	4.45614	4.16667	1.4245
M. tibialis cranialis	I	4.5641	4.60251	5.46875
M. tibialis cranialis	I	5.21429	0.581395	5.74163
M. tibialis cranialis	I	3.77936	0.925926	3.02419
M. tibialis cranialis	I	5.4965	1.03093	5.45455
M. tibialis cranialis	I	4.08333	1.59453	6.71506
M. tibialis cranialis	I	6.51977	12.4248	3.65135
M. tibialis cranialis	I	4.67606	6.23053	3.38983
M. tibialis cranialis	I	6.65549	2.30769	2.69608
M. tibialis cranialis	I	4.35018	1.45278	4.2623
M. tibialis cranialis	I+IIA	1.5	0	0
M. tibialis cranialis	I+IIA	1.5	0.606061	0
M. tibialis cranialis	I+IIA	1.5	1.1236	1.6158
M. tibialis cranialis	I+IIA	1.5	3.06748	0.500835
M. tibialis cranialis	I+IIA	2.67096	0.696864	0.295858
M. tibialis cranialis	I+IIA	2.41116	1.58371	0.892857
M. tibialis cranialis	I+IIA	2.62994	0	0.914634
M. tibialis cranialis	I+IIA	1.5	0.990099	0.401606
M. tibialis cranialis	I+IIA	1.5	1.15942	0.705185
M. tibialis cranialis	I+IIA	1.5	0	0
M. tibialis cranialis	I+IIA	1.5	1.82292	0.2849
M. tibialis cranialis	I+IIA	1.5	4.1841	1.17188
M. tibialis cranialis	I+IIA	2.21429	0	0.717703
M. tibialis cranialis	I+IIA	1.5	0.462963	2.01613
M. tibialis cranialis	I+IIA	1.5	0.515464	0.681818
M. tibialis cranialis	I+IIA	1.5	0.455581	0.907441
M. tibialis cranialis	I+IIA	1.64124	0.601202	0.705185
M. tibialis cranialis	I+IIA	1.5	0.934579	0
M. tibialis cranialis	I+IIA	2.05866	0	0.980392
M. tibialis cranialis	I+IIA	1.73502	0	1.31148
M. tibialis cranialis	IIA	42.6364	39.1875	34.0996
M. tibialis cranialis	IIA	39.6061	28.7424	27.6873
M. tibialis cranialis	IIA	19.8589	17.5337	31.2388
M. tibialis cranialis	IIA	27.0488	22.1074	17.0284
M. tibialis cranialis	IIA	26.6347	31.0854	28.6982
M. tibialis cranialis	IIA	34.0797	29.5679	36.3095
M. tibialis cranialis	IIA	23.2938	18.3	33.5366
M. tibialis cranialis	IIA	28.5302	22.5528	35.9438
M. tibialis cranialis	IIA	16.8248	29.8	29.5054
M. tibialis cranialis	IIA	24	26.9324	22.5275
M. tibialis cranialis	IIA	10.9298	24.7083	31.6239
M. tibialis cranialis	IIA	15.8498	24.4163	35.9375
M. tibialis cranialis	IIA	30.4286	16.0116	29.6651
M. tibialis cranialis	IIA	23.911	6.53704	31.4516
M. tibialis cranialis	IIA	21.3776	10.4794	34.3182
M. tibialis cranialis	IIA	28.8611	11.1287	39.9274
M. tibialis cranialis	IIA	38.8305	18.3477	29.5054
M. tibialis cranialis	IIA	42.662	24.095	13.8983
M. tibialis cranialis	IIA	29.54	14.8846	27.2059
M. tibialis cranialis	IIA	33.9001	15.8075	20
M. tibialis cranialis	IIAX	6.13636	2.375	1.53257
M. tibialis cranialis	IIAX	2.5	1.71212	1.30293
M. tibialis cranialis	IIAX	3.1135	0.5	3.59066
M. tibialis cranialis	IIAX	3.10976	0.5	2.17028
M. tibialis cranialis	IIAX	3.43677	2.24216	0
M. tibialis cranialis	IIAX	2.72779	0.5	4.7619
M. tibialis cranialis	IIAX	2.5	3.4	4.57317
M. tibialis cranialis	IIAX	2.5	2.4802	0.200803
M. tibialis cranialis	IIAX	5.21903	0	1.88544
M. tibialis cranialis	IIAX	3.10241	0.5	0
M. tibialis cranialis	IIAX	3.55263	3.88542	1.4245
M. tibialis cranialis	IIAX	2.5	3.21967	2.34375
M. tibialis cranialis	IIAX	2.85714	1.66279	2.39234
M. tibialis cranialis	IIAX	4.27936	0.5	0.806452
M. tibialis cranialis	IIAX	5.2972	8.74742	2.5
M. tibialis cranialis	IIAX	2.5	0.72779	3.44828
M. tibialis cranialis	IIAX	5.88983	6.91283	1.88544
M. tibialis cranialis	IIAX	3.90845	0.811526	0.677966
M. tibialis cranialis	IIAX	6.22439	0.5	0.245098
M. tibialis cranialis	IIAX	8.49295	0.5	1.96721
M. tibialis cranialis	IIX	7.84848	13.125	18.0077
M. tibialis cranialis	IIX	14.5152	15	25.7329
M. tibialis cranialis	IIX	21.4049	16.9101	33.9318
M. tibialis cranialis	IIX	16.4146	20.7669	33.0551
M. tibialis cranialis	IIX	37.8946	13.8153	18.6391
M. tibialis cranialis	IIX	36.4852	22.3756	10.119
M. tibialis cranialis	IIX	34.0734	23.2828	7.31707
M. tibialis cranialis	IIX	32.5302	15.7921	27.1084
M. tibialis cranialis	IIX	31.0967	16.7391	19.6997
M. tibialis cranialis	IIX	29.8072	22.2523	19.7802
M. tibialis cranialis	IIX	24.0526	30.4167	15.6695
M. tibialis cranialis	IIX	33.4029	19.0586	20.3125
M. tibialis cranialis	IIX	16.9286	18.2558	23.9234
M. tibialis cranialis	IIX	13.6762	18.6111	21.371
M. tibialis cranialis	IIX	20.4825	3.24742	15.2273
M. tibialis cranialis	IIX	19.6667	12.9954	19.9637
M. tibialis cranialis	IIX	21.2203	22.6553	19.6997
M. tibialis cranialis	IIX	24.4085	10.5763	23.7288
M. tibialis cranialis	IIX	25.5326	16.5385	25
M. tibialis cranialis	IIX	31.9072	38.8257	20.9836
M. tibialis cranialis	IIXB	16.3636	11.3125	20.8812
M. tibialis cranialis	IIXB	20	17.8182	34.8534
M. tibialis cranialis	IIXB	47.2393	11.618	15.4399
M. tibialis cranialis	IIXB	35.3659	7.22699	26.5442
M. tibialis cranialis	IIXB	4.21546	30.7387	6.50888
M. tibialis cranialis	IIXB	2.05011	16.8597	22.619
M. tibialis cranialis	IIXB	2.82486	29.2323	20.7317
M. tibialis cranialis	IIXB	0.671141	17.8812	22.8916
M. tibialis cranialis	IIXB	13.2931	17.8841	21.1039
M. tibialis cranialis	IIXB	8.13253	14.3333	14.5604
M. tibialis cranialis	IIXB	1.75439	8.60417	15.6695
M. tibialis cranialis	IIXB	8.42491	21.272	10.1562
M. tibialis cranialis	IIXB	10.7143	35.6512	10.7656
M. tibialis cranialis	IIXB	2.13523	14.7963	13.1048
M. tibialis cranialis	IIXB	11.1888	12.1856	27.2727
M. tibialis cranialis	IIXB	9.02778	24.2232	25.7713
M. tibialis cranialis	IIXB	3.53107	21.0301	23.449
M. tibialis cranialis	IIXB	2.39437	15.3458	31.5254
M. tibialis cranialis	IIXB	5.02793	14.8462	9.06863
M. tibialis cranialis	IIXB	2.7027	27.5496	26.2295
M. tibialis cranialis	IIB	21.0909	29.625	19.3487
M. tibialis cranialis	IIB	12.6061	32.1818	10.4235
M. tibialis cranialis	IIB	4.26994	52.3146	10.2334
M. tibialis cranialis	IIB	13.3415	46.3313	19.3656
M. tibialis cranialis	IIB	21.5082	18.2857	45.2663
M. tibialis cranialis	IIB	18.4237	24.362	18.4524
M. tibialis cranialis	IIB	30.4181	26.5589	30.4878
M. tibialis cranialis	IIB	30.9262	39.3135	11.0442
M. tibialis cranialis	IIB	28.2538	30.3768	23.449
M. tibialis cranialis	IIB	28.1446	33.955	39.2857
M. tibialis cranialis	IIB	53.7544	26.3958	33.9031
M. tibialis cranialis	IIB	33.7582	23.2469	24.6094
M. tibialis cranialis	IIB	31.6429	27.8372	26.7943
M. tibialis cranialis	IIB	50.7189	58.1667	28.2258
M. tibialis cranialis	IIB	34.6573	63.7938	14.5455
M. tibialis cranialis	IIB	34.3611	48.8747	3.26679
M. tibialis cranialis	IIB	22.3672	18.0281	21.1039
M. tibialis cranialis	IIB	20.4507	42.0062	26.7797
M. tibialis cranialis	IIB	24.9609	50.9231	34.8039
M. tibialis cranialis	IIB	16.9119	15.8644	25.2459
M. tibialis cranialis	Hybrids	24	13.6875	22.4138
M. tibialis cranialis	Hybrids	24	20.1364	36.1564
M. tibialis cranialis	Hybrids	51.8528	13.2416	20.6463
M. tibialis cranialis	Hybrids	39.9756	10.7945	29.2154
M. tibialis cranialis	Hybrids	10.3232	33.6777	6.80473
M. tibialis cranialis	Hybrids	7.18907	18.9434	28.2738
M. tibialis cranialis	Hybrids	7.9548	26.5993	26.2195
M. tibialis cranialis	Hybrids	4.67114	21.3515	23.494
M. tibialis cranialis	Hybrids	20.0121	1.15942	22.2903
M. tibialis cranialis	Hybrids	12.7349	14.8333	14.5604
M. tibialis cranialis	Hybrids	6.80702	14.3125	17.3789
M. tibialis cranialis	Hybrids	12.4249	28.6757	13.6719
M. tibialis cranialis	Hybrids	15.7857	37.314	13.8756
M. tibialis cranialis	Hybrids	7.91459	15.7593	15.9274
M. tibialis cranialis	Hybrids	17.986	21.4485	30.4545
M. tibialis cranialis	Hybrids	13.0278	25.4066	30.127
M. tibialis cranialis	Hybrids	11.0621	28.5441	22.2903
M. tibialis cranialis	Hybrids	7.80282	17.0919	32.2034
M. tibialis cranialis	Hybrids	13.311	15.3462	10.2941
M. tibialis cranialis	Hybrids	12.9307	28.0496	29.5082

## Sheet: FIBER TYPES
CODE	MUSCLE	GROUP	FIBER TYPE	% N	% HYBRID	FIBER RATIO	CSA	LFD	SDH
01SDa	Soleus	Lean	ALL	100	0	12.2857	5964.11	80.2751	0.519028
01SDa	Soleus	Lean	I	92.4731			6002.87	80.2064	0.519981
01SDa	Soleus	Lean	I+IIA	0
01SDa	Soleus	Lean	IIA	7.52688			5487.8	81.1201	0.507332
01SDb	Soleus	Lean	ALL	100	0	9.33333	5239.53	73.0238	0.445241
01SDb	Soleus	Lean	I	90.3226			5275.83	74.1096	0.441849
01SDb	Soleus	Lean	I+IIA	0
01SDb	Soleus	Lean	IIA	9.67742			4900.7	62.8903	0.476896
01SIa	Soleus	Lean	ALL	100	0	100	6451.18	76.5794	0.387259
01SIa	Soleus	Lean	I	100			6451.18	76.5794	0.387259
01SIa	Soleus	Lean	I+IIA	0
01SIa	Soleus	Lean	IIA	0
01SIb	Soleus	Lean	ALL	100	0	82.3529	6839.53	76.7188	0.396496
01SIb	Soleus	Lean	I	98.8235			6868.45	77.12	0.395832
01SIb	Soleus	Lean	I+IIA	0
01SIb	Soleus	Lean	IIA	1.2			4409.78	43.015	0.4522
01TCDa	Tibialis	Lean	ALL	100	24	2.02155	3785.34	63.9726	0.531894
01TCDa	Tibialis	Lean	I	4.42424			2187.79	48.3009	0.537076
01TCDa	Tibialis	Lean	I+IIA	1.5
01TCDa	Tibialis	Lean	IIA	42.6364			3453.8	61.7611	0.63451
01TCDa	Tibialis	Lean	IIAX	6.13636			3743.18	65.9264	0.58022
01TCDa	Tibialis	Lean	IIB	21.0909			4186.07	66.5467	0.391815
01TCDa	Tibialis	Lean	IIX	7.84848			3642.76	61.8256	0.598467
01TCDa	Tibialis	Lean	IIXB	16.3636			4245.34	67.8171	0.476046
01TCDb	Tibialis	Lean	ALL	100	24	3.14183	3234.72	57.0576	0.547372
01TCDb	Tibialis	Lean	I	9.27273			1725.24	40.9392	0.582229
01TCDb	Tibialis	Lean	I+IIA	1.5
01TCDb	Tibialis	Lean	IIA	39.6061			2942.08	55.2447	0.645005
01TCDb	Tibialis	Lean	IIAX	2.5
01TCDb	Tibialis	Lean	IIB	12.6061			3634.09	59.3494	0.368901
01TCDb	Tibialis	Lean	IIX	14.5152			3778.94	63.4816	0.679445
01TCDb	Tibialis	Lean	IIXB	20			3652.93	60.5397	0.444306
01TCIa	Tibialis	Lean	ALL	100	51.8528	4.65086	3420.31	60.8856	0.548764
01TCIa	Tibialis	Lean	I	2.6135			1756.22	42.2123	0.67178
01TCIa	Tibialis	Lean	I+IIA	1.5
01TCIa	Tibialis	Lean	IIA	19.8589			1806.83	43.545	0.736171
01TCIa	Tibialis	Lean	IIAX	3.1135			2162.16	56.2542	0.699945
01TCIa	Tibialis	Lean	IIB	4.26994			5472.91	78.065	0.363407
01TCIa	Tibialis	Lean	IIX	21.4049			2485.2	53.7682	0.68909
01TCIa	Tibialis	Lean	IIXB	47.2393			4001.9	67.1559	0.455925
01TCIb	Tibialis	Lean	ALL	100	39.9756	2.02742	3293.65	60.1267	0.541643
01TCIb	Tibialis	Lean	I	3.21951			1965.6	46.578	0.710488
01TCIb	Tibialis	Lean	I+IIA	1.5
01TCIb	Tibialis	Lean	IIA	27.0488			1874.66	46.4712	0.705611
01TCIb	Tibialis	Lean	IIAX	3.10976			2260.43	40.2116	0.656022
01TCIb	Tibialis	Lean	IIB	13.3415			4898.37	74.3541	0.352707
01TCIb	Tibialis	Lean	IIX	16.4146			2793.4	55.7002	0.644435
01TCIb	Tibialis	Lean	IIXB	35.3659			3704.06	64.8609	0.478828
02SDa	Soleus	Obese Control	ALL	100	1	7.88462	3568.58	51.7285	0.493871
02SDa	Soleus	Obese Control	I	87.8571			3584.38	51.6747	0.490252
02SDa	Soleus	Obese Control	I+IIA	1
02SDa	Soleus	Obese Control	IIA	11.1429			3363.21	52.4272	0.540906
02SDb	Soleus	Obese Control	ALL	100	5.34783	5.6916	3846.55	53.1055	0.436595
02SDb	Soleus	Obese Control	I	80.5072			3949.11	53.7124	0.428949
02SDb	Soleus	Obese Control	I+IIA	5.34783			3389.51	49.5227	0.451831
02SDb	Soleus	Obese Control	IIA	14.1449			3178.01	49.5257	0.494509
02SIa	Soleus	Obese Control	ALL	100	1	8.56595	4182.63	50.8184	0.415626
02SIa	Soleus	Obese Control	I	88.6508			4272.06	51.3135	0.414291
02SIa	Soleus	Obese Control	I+IIA	1
02SIa	Soleus	Obese Control	IIA	10.3492			2863.59	43.516	0.435308
02SIb	Soleus	Obese Control	ALL	100	1	23.75	4282.2	54.3344	0.415182
02SIb	Soleus	Obese Control	I	95			4282.2	54.3344	0.415182
02SIb	Soleus	Obese Control	I+IIA	1
02SIb	Soleus	Obese Control	IIA	4
02TCDa	Tibialis	Obese Control	ALL	100	13.6875	1.32278	1081.06	27.1649	0.557876
02TCDa	Tibialis	Obese Control	I	4.375			807.089	23.5703	0.578751
02TCDa	Tibialis	Obese Control	I+IIA	0
02TCDa	Tibialis	Obese Control	IIA	39.1875			788.759	23.4605	0.647463
02TCDa	Tibialis	Obese Control	IIAX	2.375			897.557	26.1173	0.607492
02TCDa	Tibialis	Obese Control	IIB	29.625			1859.13	39.1591	0.395935
02TCDa	Tibialis	Obese Control	IIX	13.125			1100.43	27.624	0.540156
02TCDa	Tibialis	Obese Control	IIXB	11.3125			1180.83	26.8711	0.461749
02TCDb	Tibialis	Obese Control	ALL	100	20.1364	0.893126	1389.6	31.7059	0.506403
02TCDb	Tibialis	Obese Control	I	3.93939			746.796	23.7698	0.555994
02TCDb	Tibialis	Obese Control	I+IIA	0.606061			945.326	25.856	0.606931
02TCDb	Tibialis	Obese Control	IIA	28.7424			966.166	26.9862	0.590311
02TCDb	Tibialis	Obese Control	IIAX	1.71212			1107.7	29.542	0.608821
02TCDb	Tibialis	Obese Control	IIB	32.1818			2249.37	43.8976	0.35537
02TCDb	Tibialis	Obese Control	IIX	15			1370.44	32.1207	0.539508
02TCDb	Tibialis	Obese Control	IIXB	17.8182			1564.32	32.4279	0.4612
02TCIa	Tibialis	Obese Control	ALL	100	13.2416	0.335159	2126.12	39.7156	0.491738
02TCIa	Tibialis	Obese Control	I	0
02TCIa	Tibialis	Obese Control	I+IIA	1.1236			1359.48	28.984	0.605011
02TCIa	Tibialis	Obese Control	IIA	17.5337			1648.29	35.7692	0.616955
02TCIa	Tibialis	Obese Control	IIAX	0.5
02TCIa	Tibialis	Obese Control	IIB	52.3146			2578.27	45.6217	0.373819
02TCIa	Tibialis	Obese Control	IIX	16.9101			2370.05	44.1288	0.572915
02TCIa	Tibialis	Obese Control	IIXB	11.618			2290.87	41.2136	0.472047
02TCIb	Tibialis	Obese Control	ALL	100	10.7945	0.477158	1981.42	37.5338	0.483961
02TCIb	Tibialis	Obese Control	I	0
02TCIb	Tibialis	Obese Control	I+IIA	3.06748			1588.78	35.8192	0.606702
02TCIb	Tibialis	Obese Control	IIA	22.1074			1593.05	35.8288	0.592132
02TCIb	Tibialis	Obese Control	IIAX	0.5
02TCIb	Tibialis	Obese Control	IIB	46.3313			2469.33	42.6743	0.353923
02TCIb	Tibialis	Obese Control	IIX	20.7669			2151.98	40.1608	0.523292
02TCIb	Tibialis	Obese Control	IIXB	7.22699			2398.16	39.704	0.512604
03SD	Soleus	Obese Control	ALL	100	2	6.26263	3218.66	47.5129	0.379164
03SD	Soleus	Obese Control	I	84.5455			3267.15	47.96	0.376273
03SD	Soleus	Obese Control	I+IIA	2			2776.82	39.74	0.366522
03SD	Soleus	Obese Control	IIA	13.5			2837.47	43.3547	0.406154
03SI	Soleus	Obese Control	ALL	100	1	6.46648	3783.29	52.2806	0.363933
03SI	Soleus	Obese Control	I	85.7407			3882.52	53.1573	0.359899
03SI	Soleus	Obese Control	I+IIA	1
03SI	Soleus	Obese Control	IIA	13.2593			2810.83	43.6891	0.403465
03TCD	Tibialis	Obese Control	ALL	100	33.6777	1.69998	2096.07	38.9351	0.591899
03TCD	Tibialis	Obese Control	I	3.13589			916.841	24.2551	0.627783
03TCD	Tibialis	Obese Control	I+IIA	0.696864			811.22	21.088	0.649226
03TCD	Tibialis	Obese Control	IIA	31.0854			1661.16	34.9907	0.694862
03TCD	Tibialis	Obese Control	IIAX	2.24216			1989.53	38.5296	0.752978
03TCD	Tibialis	Obese Control	IIB	18.2857			2616.42	46.2428	0.394177
03TCD	Tibialis	Obese Control	IIX	13.8153			2598.1	44.3399	0.621316
03TCD	Tibialis	Obese Control	IIXB	30.7387			2447.2	42.3129	0.475613
03TCI	Tibialis	Obese Control	ALL	100	18.9434	1.21369	1529.01	33.5936	0.575173
03TCI	Tibialis	Obese Control	I	4.75113			881.655	25.4194	0.588602
03TCI	Tibialis	Obese Control	I+IIA	1.58371			1140.1	28.9749	0.658186
03TCI	Tibialis	Obese Control	IIA	29.5679			1323.43	31.7791	0.66587
03TCI	Tibialis	Obese Control	IIAX	0.5
03TCI	Tibialis	Obese Control	IIB	24.362			2023.46	40.9328	0.368922
03TCI	Tibialis	Obese Control	IIX	22.3756			1691.11	35.7201	0.60421
03TCI	Tibialis	Obese Control	IIXB	16.8597			1691.96	34.592	0.454342
04SD	Soleus	Obese Control	ALL	100	2.58621	36.6667	4485.31	56.2317	0.483771
04SD	Soleus	Obese Control	I	94.8276			4546.37	56.7247	0.480193
04SD	Soleus	Obese Control	I+IIA	2.58621			3049.42	41.2747	0.518093
04SD	Soleus	Obese Control	IIA	2.58621			3682.26	53.112	0.580648
04SI	Soleus	Obese Control	ALL	100	0.5	10.7059	3753.86	52.8781	0.422485
04SI	Soleus	Obese Control	I	91			3742.72	52.7011	0.422728
04SI	Soleus	Obese Control	I+IIA	0.5
04SI	Soleus	Obese Control	IIA	8.5			3064	47.8	0.415711
04TCD	Tibialis	Obese Control	ALL	100	26.5993	0.689034	2277.85	40.6884	0.535568
04TCD	Tibialis	Obese Control	I	2.6936			1199.08	30.062	0.602028
04TCD	Tibialis	Obese Control	I+IIA	0
04TCD	Tibialis	Obese Control	IIA	18.3			1694.33	35.5864	0.627085
04TCD	Tibialis	Obese Control	IIAX	3.4			1323	31.8	0.666
04TCD	Tibialis	Obese Control	IIB	26.5589			3234.91	51.6581	0.360615
04TCD	Tibialis	Obese Control	IIX	23.2828			2443.21	42.5599	0.588689
04TCD	Tibialis	Obese Control	IIXB	29.2323			2265.04	40.6275	0.475454
04TCI	Tibialis	Obese Control	ALL	100	21.3515	0.573665	1927.48	37.6848	0.517294
04TCI	Tibialis	Obese Control	I	0.990099			1191.19	31.848	0.638862
04TCI	Tibialis	Obese Control	I+IIA	0.990099			1602.28	30.608	0.686322
04TCI	Tibialis	Obese Control	IIA	22.5528			1561.77	34.9672	0.641947
04TCI	Tibialis	Obese Control	IIAX	2.4802			1804.76	37.6653	0.628603
04TCI	Tibialis	Obese Control	IIB	39.3135			2504.97	44.612	0.332997
04TCI	Tibialis	Obese Control	IIX	15.7921			2112.96	41.0159	0.616673
04TCI	Tibialis	Obese Control	IIXB	17.8812			1829.96	36.0573	0.466564
05SD	Soleus	Obese Control	ALL	100	2.02041	2.43824	3248.91	48.5403	0.45655
05SD	Soleus	Obese Control	I	69.4898			3343.69	49.5725	0.442948
05SD	Soleus	Obese Control	I+IIA	2.02041			2424.46	37.98	0.462274
05SD	Soleus	Obese Control	IIA	28.5			3225.53	47.9778	0.492657
05SI	Soleus	Obese Control	ALL	100	1	6.04614	3532.41	48.5282	0.423981
05SI	Soleus	Obese Control	I	84.9497			3549.4	48.7385	0.415121
05SI	Soleus	Obese Control	I+IIA	1
05SI	Soleus	Obese Control	IIA	14.0503			3380.43	46.6468	0.503278
05TCD	Tibialis	Obese Control	ALL	100	1.15942	1.78026	1551.07	33.4421	0.516604
05TCD	Tibialis	Obese Control	I	4.05797			898.935	25.2189	0.555063
05TCD	Tibialis	Obese Control	I+IIA	1.15942			999.892	25.902	0.625298
05TCD	Tibialis	Obese Control	IIA	29.8			1328.87	31.2881	0.601002
05TCD	Tibialis	Obese Control	IIAX	0
05TCD	Tibialis	Obese Control	IIB	30.3768			1965.03	39.5104	0.35277
05TCD	Tibialis	Obese Control	IIX	16.7391			1693.58	35.4153	0.559632
05TCD	Tibialis	Obese Control	IIXB	17.8841			1867.25	37.6503	0.447769
05TCI	Tibialis	Obese Control	ALL	100	14.8333	0.793181	1616.58	34.3301	0.486584
05TCI	Tibialis	Obese Control	I	2.02703			830.358	26.3564	0.480797
05TCI	Tibialis	Obese Control	I+IIA	0
05TCI	Tibialis	Obese Control	IIA	26.9324			1365.49	32.0093	0.542814
05TCI	Tibialis	Obese Control	IIAX	0.5
05TCI	Tibialis	Obese Control	IIB	33.955			2049.41	40.2402	0.332876
05TCI	Tibialis	Obese Control	IIX	22.2523			1787.97	36.9536	0.556833
05TCI	Tibialis	Obese Control	IIXB	14.3333			1629.55	34.3451	0.44429
06SD	Soleus	Obese Control	ALL	100	2.43541	4.31569	3265.74	45.738	0.483142
06SD	Soleus	Obese Control	I	79.2105			3368.44	46.3708	0.474542
06SD	Soleus	Obese Control	I+IIA	2.43541			3242.25	45.5627	0.493485
06SD	Soleus	Obese Control	IIA	18.3541			2665.59	42.0432	0.532558
06SI	Soleus	Obese Control	ALL	100	3.66667	7.5	4156.09	55.3578	0.466266
06SI	Soleus	Obese Control	I	85			4227.99	56.1223	0.464368
06SI	Soleus	Obese Control	I+IIA	3.66667			3962.09	46.982	0.444689
06SI	Soleus	Obese Control	IIA	11.3333			3344.33	49.0211	0.497408
06TCD	Tibialis	Obese Control	ALL	100	14.3125	0.936069	1405.14	31.3288	0.527552
06TCD	Tibialis	Obese Control	I	4.16667			987.894	26.3545	0.513035
06TCD	Tibialis	Obese Control	I+IIA	1.82292			1162.64	27.5611	0.573444
06TCD	Tibialis	Obese Control	IIA	24.7083			1203.02	29.5843	0.607471
06TCD	Tibialis	Obese Control	IIAX	3.88542			1174.4	28.2148	0.48355
06TCD	Tibialis	Obese Control	IIB	26.3958			1794.78	37.2268	0.334076
06TCD	Tibialis	Obese Control	IIX	30.4167			1567.63	33.3239	0.548674
06TCD	Tibialis	Obese Control	IIXB	8.60417			1339.5	30.1104	0.420399
06TCI	Tibialis	Obese Control	ALL	100	28.6757	1.05031	1524.67	30.6383	0.555882
06TCI	Tibialis	Obese Control	I	4.60251			1080.27	25.0218	0.581594
06TCI	Tibialis	Obese Control	I+IIA	4.1841			1294.93	27.3992	0.685682
06TCI	Tibialis	Obese Control	IIA	24.4163			1293.73	28.6491	0.643391
06TCI	Tibialis	Obese Control	IIAX	3.21967			1622.04	30.0505	0.581342
06TCI	Tibialis	Obese Control	IIB	23.2469			1955.51	36.5485	0.349626
06TCI	Tibialis	Obese Control	IIX	19.0586			1668.72	32.6947	0.589059
06TCI	Tibialis	Obese Control	IIXB	21.272			1708.13	32.5397	0.46905
07SD	Soleus	Obese Control	ALL	100	5.9	2.93629	4474.45	56.4658	0.435483
07SD	Soleus	Obese Control	I	70.1773			4703.99	58.0367	0.429817
07SD	Soleus	Obese Control	I+IIA	5.9			3485.49	49.7126	0.462381
07SD	Soleus	Obese Control	IIA	23.9			3977.21	55.456	0.423617
07SI	Soleus	Obese Control	ALL	100	11.3261	5.69787	3393.15	46.938	0.437951
07SI	Soleus	Obese Control	I	75.4348			3507.14	47.8318	0.433149
07SI	Soleus	Obese Control	I+IIA	11.3261			2770.87	43.3806	0.44794
07SI	Soleus	Obese Control	IIA	13.2391			3096.23	43.1322	0.468592
07TCD	Tibialis	Obese Control	ALL	100	37.314	0.575188	1702.51	36.0429	0.555211
07TCD	Tibialis	Obese Control	I	0.581395			907.201	25.532	0.651403
07TCD	Tibialis	Obese Control	I+IIA	0
07TCD	Tibialis	Obese Control	IIA	16.0116			1525	35.0985	0.699044
07TCD	Tibialis	Obese Control	IIAX	1.66279			1738.14	38.398	0.681486
07TCD	Tibialis	Obese Control	IIB	27.8372			2263.06	43.5715	0.404224
07TCD	Tibialis	Obese Control	IIX	18.2558			1646.7	35.9126	0.649268
07TCD	Tibialis	Obese Control	IIXB	35.6512			1675.93	35.4603	0.450345
07TCI	Tibialis	Obese Control	ALL	100	15.7593	0.112385	2581.46	38.3503	0.447378
07TCI	Tibialis	Obese Control	I	0.925926			1473.87	28.648	0.470151
07TCI	Tibialis	Obese Control	I+IIA	0.462963			1953.76	35.72	0.453783
07TCI	Tibialis	Obese Control	IIA	6.53704			2074.12	34.8732	0.533184
07TCI	Tibialis	Obese Control	IIAX	0.5
07TCI	Tibialis	Obese Control	IIB	58.1667			3128.36	44.8097	0.37727
07TCI	Tibialis	Obese Control	IIX	18.6111			2598.21	39.1945	0.52242
07TCI	Tibialis	Obese Control	IIXB	14.7963			2525.35	38.2173	0.443812
08SD	Soleus	Obese Control	ALL	100	1	8.38369	2960.82	45.7773	0.45291
08SD	Soleus	Obese Control	I	88.4498			3012.29	46.2659	0.450403
08SD	Soleus	Obese Control	I+IIA	1
08SD	Soleus	Obese Control	IIA	10.5502			2226.54	38.8075	0.488675
08SI	Soleus	Obese Control	ALL	100	6.57491	4.91003	2552.62	41.1101	0.411098
08SI	Soleus	Obese Control	I	77.5784			2635.19	42.029	0.404646
08SI	Soleus	Obese Control	I+IIA	6.57491			1990.74	35.7395	0.459736
08SI	Soleus	Obese Control	IIA	15.8			2288.99	37.7081	0.430181
08TCD	Tibialis	Obese Control	ALL	100	21.4485	0.16427	2189.82	39.6577	0.434793
08TCD	Tibialis	Obese Control	I	1.03093			738.91	23.076	0.493287
08TCD	Tibialis	Obese Control	I+IIA	0.515464			1096.53	29.544	0.5681
08TCD	Tibialis	Obese Control	IIA	10.4794			1905.25	38.0426	0.571285
08TCD	Tibialis	Obese Control	IIAX	8.74742			2143.42	39.0845	0.592929
08TCD	Tibialis	Obese Control	IIB	63.7938			2602.64	46.068	0.353746
08TCD	Tibialis	Obese Control	IIX	3.24742			2532.93	43.0725	0.54555
08TCD	Tibialis	Obese Control	IIXB	12.1856			2153.17	39.7667	0.427279
08TCI	Tibialis	Obese Control	ALL	100	25.4066	0.227699	1660.46	35.429	0.462616
08TCI	Tibialis	Obese Control	I	1.59453			740.409	22.72	0.594621
08TCI	Tibialis	Obese Control	I+IIA	0.455581			1157.01	29.14	0.621854
08TCI	Tibialis	Obese Control	IIA	11.1287			1291.84	32.2282	0.606742
08TCI	Tibialis	Obese Control	IIAX	0.72779			1956.39	41.952	0.645288
08TCI	Tibialis	Obese Control	IIB	48.8747			2046.37	41.3386	0.359054
08TCI	Tibialis	Obese Control	IIX	12.9954			1901.67	40.0601	0.539124
08TCI	Tibialis	Obese Control	IIXB	24.2232			1554.99	33.6895	0.449591
09SD	Soleus	Obese Control	ALL	100	11.5556	16.3043	3409.7	48.028	0.475424
09SD	Soleus	Obese Control	I	83.3333			3551.99	49.4814	0.463984
09SD	Soleus	Obese Control	I+IIA	11.5556			2336.99	36.7971	0.566362
09SD	Soleus	Obese Control	IIA	5.11111			2287.72	39.18	0.521055
09SI	Soleus	Obese Control	ALL	100	4.24074	4.6452	3198.79	48.3267	0.484751
09SI	Soleus	Obese Control	I	78.7963			3256.39	49.2825	0.46057
09SI	Soleus	Obese Control	I+IIA	4.24074			2786.96	48.5063	0.675936
09SI	Soleus	Obese Control	IIA	16.963			2929.43	42.1031	0.593264
09TCD	Tibialis	Obese Control	ALL	100	28.5441	1.01773	1128.27	27.903	0.526875
09TCD	Tibialis	Obese Control	I	12.4248			681.99	22.2395	0.49268
09TCD	Tibialis	Obese Control	I+IIA	0.601202			905.446	24.1387	0.579909
09TCD	Tibialis	Obese Control	IIA	18.3477			1097.92	28.299	0.590016
09TCD	Tibialis	Obese Control	IIAX	6.91283			1447.57	32.0795	0.615461
09TCD	Tibialis	Obese Control	IIB	18.0281			1290.04	31.3901	0.363952
09TCD	Tibialis	Obese Control	IIX	22.6553			1310.06	30.4654	0.542848
09TCD	Tibialis	Obese Control	IIXB	21.0301			1089.62	26.177	0.456728
09TCI	Tibialis	Obese Control	ALL	100	17.0919	0.573606	1494.78	32.8989	0.484759
09TCI	Tibialis	Obese Control	I	6.23053			702.751	22.0488	0.517237
09TCI	Tibialis	Obese Control	I+IIA	0.934579			811.66	25.5973	0.475026
09TCI	Tibialis	Obese Control	IIA	24.095			1230.41	30.5725	0.567244
09TCI	Tibialis	Obese Control	IIAX	0.811526			1993.21	39.824	0.488815
09TCI	Tibialis	Obese Control	IIB	42.0062			1894.81	38.8952	0.376385
09TCI	Tibialis	Obese Control	IIX	10.5763			1794.99	37.0563	0.52359
09TCI	Tibialis	Obese Control	IIXB	15.3458			1789.59	37.3157	0.507987
10SD	Soleus	Obese Control	ALL	100	5.97512	4.25109	3111.7	45.408	0.51225
10SD	Soleus	Obese Control	I	76.0945			3362.47	47.9962	0.487244
10SD	Soleus	Obese Control	I+IIA	5.97512			1835.17	32.8128	0.661821
10SD	Soleus	Obese Control	IIA	17.9			2149.13	35.2299	0.598403
10SI	Soleus	Obese Control	ALL	100	2.16279	6.69104	3672.58	50.1372	0.478951
10SI	Soleus	Obese Control	I	85.1163			3755.86	50.9451	0.471602
10SI	Soleus	Obese Control	I+IIA	2.16279			4178.37	54.408	0.622191
10SI	Soleus	Obese Control	IIA	12.7209			2744.56	41.2192	0.535797
10TCD	Tibialis	Obese Control	ALL	100	15.3462	0.292296	1624.75	34.154	0.46503
10TCD	Tibialis	Obese Control	I	2.30769			584.639	18.8027	0.60265
10TCD	Tibialis	Obese Control	I+IIA	0
10TCD	Tibialis	Obese Control	IIA	14.8846			1280.4	31.9893	0.621578
10TCD	Tibialis	Obese Control	IIAX	0.5
10TCD	Tibialis	Obese Control	IIB	50.9231			2189.1	41.6813	0.338392
10TCD	Tibialis	Obese Control	IIX	16.5385			1508.15	34.03	0.530477
10TCD	Tibialis	Obese Control	IIXB	14.8462			1494.51	32.3593	0.476041
10TCI	Tibialis	Obese Control	ALL	100	28.0496	0.996413	1331.38	29.9689	0.587166
10TCI	Tibialis	Obese Control	I	1.45278			723.131	23.856	0.604741
10TCI	Tibialis	Obese Control	I+IIA	0
10TCI	Tibialis	Obese Control	IIA	15.8075			1228.55	29.1427	0.672775
10TCI	Tibialis	Obese Control	IIAX	0.5
10TCI	Tibialis	Obese Control	IIB	15.8644			1677.76	36.3438	0.362301
10TCI	Tibialis	Obese Control	IIX	38.8257			1315.22	29.8797	0.618731
10TCI	Tibialis	Obese Control	IIXB	27.5496			1438.67	30.5361	0.460663
11SD	Soleus	Obese Mangiferin	ALL	100	0	100	4484.28	63.8193	0.412972
11SD	Soleus	Obese Mangiferin	I	100			4484.28	63.8193	0.412972
11SD	Soleus	Obese Mangiferin	I+IIA	0
11SD	Soleus	Obese Mangiferin	IIA	0
11SI	Soleus	Obese Mangiferin	ALL	100	0	100
11SI	Soleus	Obese Mangiferin	I	99.4845			4595.06	61.111	0.500355
11SI	Soleus	Obese Mangiferin	I+IIA	0
11SI	Soleus	Obese Mangiferin	IIA	0.515464			4606.61	61.2633	0.500054
11TCD	Tibialis	Obese Mangiferin	ALL	100	22.4138	1.76238	1826.21	40.4641	0.547511
11TCD	Tibialis	Obese Mangiferin	I	6.13027			1097.56	30.9828	0.494092
11TCD	Tibialis	Obese Mangiferin	I+IIA	0
11TCD	Tibialis	Obese Mangiferin	IIA	34.0996			1646.45	39.196	0.624566
11TCD	Tibialis	Obese Mangiferin	IIAX	1.53257			2024.5	45.63	0.649216
11TCD	Tibialis	Obese Mangiferin	IIB	19.3487			2090.46	41.3537	0.355887
11TCD	Tibialis	Obese Mangiferin	IIX	18.0077			1956.53	42.5513	0.652638
11TCD	Tibialis	Obese Mangiferin	IIXB	20.8812			2141.77	43.071	0.518668
11TCI	Tibialis	Obese Mangiferin	ALL	100	36.1564	2.65625	2268	43.3012	0.608729
11TCI	Tibialis	Obese Mangiferin	I	0
11TCI	Tibialis	Obese Mangiferin	I+IIA	0
11TCI	Tibialis	Obese Mangiferin	IIA	27.6873			1840.82	39.0501	0.720722
11TCI	Tibialis	Obese Mangiferin	IIAX	1.30293			2279.24	46.125	0.647794
11TCI	Tibialis	Obese Mangiferin	IIB	10.4235			2425.53	44.36	0.396335
11TCI	Tibialis	Obese Mangiferin	IIX	25.7329			2470.93	46.1299	0.728952
11TCI	Tibialis	Obese Mangiferin	IIXB	34.8534			2410	44.1676	0.503061
12SD	Soleus	Obese Mangiferin	ALL	100	1.33929	3.5102	4280.31	54.6672	0.430001
12SD	Soleus	Obese Mangiferin	I	76.7857			4625.63	56.8852	0.414901
12SD	Soleus	Obese Mangiferin	I+IIA	1.33929			3252.35	44.16	0.468967
12SD	Soleus	Obese Mangiferin	IIA	21.875			3131.11	47.5249	0.480619
12SI	Soleus	Obese Mangiferin	ALL	100	1.26582	13.625	3808.44	54.3086	0.461789
12SI	Soleus	Obese Mangiferin	I	91.9831			3930.08	55.5061	0.451242
12SI	Soleus	Obese Mangiferin	I+IIA	1.26582			3230.44	50.8133	0.568863
12SI	Soleus	Obese Mangiferin	IIA	6.75105			2194.41	38.8623	0.582181
12TCD	Tibialis	Obese Mangiferin	ALL	100	20.6463	3.05263	1467.78	33.9838	0.6019
12TCD	Tibialis	Obese Mangiferin	I	3.94973			848.475	26.4886	0.60426
12TCD	Tibialis	Obese Mangiferin	I+IIA	1.6158			848.073	27.6867	0.556126
12TCD	Tibialis	Obese Mangiferin	IIA	31.2388			1423.2	33.7566	0.651709
12TCD	Tibialis	Obese Mangiferin	IIAX	3.59066			1544.18	36.459	0.710447
12TCD	Tibialis	Obese Mangiferin	IIB	10.2334			1534.94	33.03	0.366003
12TCD	Tibialis	Obese Mangiferin	IIX	33.9318			1582.02	35.7249	0.673281
12TCD	Tibialis	Obese Mangiferin	IIXB	15.4399			1472.45	33.29	0.492243
12TCI	Tibialis	Obese Mangiferin	ALL	100	29.2154	0.87931	1513.11	35.3132	0.558474
12TCI	Tibialis	Obese Mangiferin	I	1.33556			832.984	27.4775	0.632828
12TCI	Tibialis	Obese Mangiferin	I+IIA	0.500835			1118.72	31.2967	0.697216
12TCI	Tibialis	Obese Mangiferin	IIA	17.0284			1306.81	34.0534	0.651966
12TCI	Tibialis	Obese Mangiferin	IIAX	2.17028			1307.06	32.4654	0.662899
12TCI	Tibialis	Obese Mangiferin	IIB	19.3656			1458.01	32.6541	0.359358
12TCI	Tibialis	Obese Mangiferin	IIX	33.0551			1731.86	38.6582	0.674522
12TCI	Tibialis	Obese Mangiferin	IIXB	26.5442			1471.74	34.5988	0.494357
13SD	Soleus	Obese Mangiferin	ALL	100	0	10.8462	5530.26	69.0154	0.417322
13SD	Soleus	Obese Mangiferin	I	91.5584			5617.83	69.5838	0.411703
13SD	Soleus	Obese Mangiferin	I+IIA	0
13SD	Soleus	Obese Mangiferin	IIA	8.44156			4580.44	62.8508	0.478259
13SI	Soleus	Obese Mangiferin	ALL	100	0	4.47619	3593.38	56.7312	0.426046
13SI	Soleus	Obese Mangiferin	I	81.7391			3700.31	57.9012	0.419125
13SI	Soleus	Obese Mangiferin	I+IIA	0
13SI	Soleus	Obese Mangiferin	IIA	18.2609			3114.78	51.494	0.457028
13TCD	Tibialis	Obese Mangiferin	ALL	100	6.80473	0.633987	2543.44	44.4636	0.532009
13TCD	Tibialis	Obese Mangiferin	I	0.591716			1572.55	35.825	0.58351
13TCD	Tibialis	Obese Mangiferin	I+IIA	0.295858			1363.22	32.94	0.703098
13TCD	Tibialis	Obese Mangiferin	IIA	28.6982			2278.72	42.0449	0.68512
13TCD	Tibialis	Obese Mangiferin	IIAX	0
13TCD	Tibialis	Obese Mangiferin	IIB	45.2663			2692	45.903	0.361392
13TCD	Tibialis	Obese Mangiferin	IIX	18.6391			2743.25	46.2444	0.718656
13TCD	Tibialis	Obese Mangiferin	IIXB	6.50888			2247.24	41.3273	0.506544
13TCI	Tibialis	Obese Mangiferin	ALL	100	28.2738	1.96774	2213.28	42.2782	0.554144
13TCI	Tibialis	Obese Mangiferin	I	6.84524			1528.85	35.3487	0.572179
13TCI	Tibialis	Obese Mangiferin	I+IIA	0.892857			1554.67	33.3067	0.590118
13TCI	Tibialis	Obese Mangiferin	IIA	36.3095			1956.37	40.3433	0.652526
13TCI	Tibialis	Obese Mangiferin	IIAX	4.7619			2585.66	43.0394	0.651804
13TCI	Tibialis	Obese Mangiferin	IIB	18.4524			2638.99	46.1195	0.343357
13TCI	Tibialis	Obese Mangiferin	IIX	10.119			2200.63	42.0674	0.680539
13TCI	Tibialis	Obese Mangiferin	IIXB	22.619			2438.76	44.6357	0.494192
14SD	Soleus	Obese Mangiferin	ALL	100	1.15607	3.5	4830.85	63.7909	0.445658
14SD	Soleus	Obese Mangiferin	I	76.8786			4960.89	65.0368	0.433937
14SD	Soleus	Obese Mangiferin	I+IIA	1.15607			5077.48	68.085	0.42902
14SD	Soleus	Obese Mangiferin	IIA	21.9653			4362.73	59.2042	0.487556
14SI	Soleus	Obese Mangiferin	ALL	100	1.99005	8.85	4179.21	59.9212	0.396917
14SI	Soleus	Obese Mangiferin	I	88.0597			4270.05	60.7067	0.389702
14SI	Soleus	Obese Mangiferin	I+IIA	1.99005			3241.98	55.7475	0.464931
14SI	Soleus	Obese Mangiferin	IIA	9.95025			3562.71	53.804	0.447173
14TCD	Tibialis	Obese Mangiferin	ALL	100	26.2195	1.1	2650.55	45.9665	0.461856
14TCD	Tibialis	Obese Mangiferin	I	2.43902			2043.1	42.04	0.44701
14TCD	Tibialis	Obese Mangiferin	I+IIA	0.914634			2001	42.06	0.566484
14TCD	Tibialis	Obese Mangiferin	IIA	33.5366			2274.76	43.9797	0.525878
14TCD	Tibialis	Obese Mangiferin	IIAX	4.57317			3033.22	47.5847	0.533503
14TCD	Tibialis	Obese Mangiferin	IIB	30.4878			2858.44	47.0415	0.339102
14TCD	Tibialis	Obese Mangiferin	IIX	7.31707			3014.77	48.5362	0.599088
14TCD	Tibialis	Obese Mangiferin	IIXB	20.7317			2839.91	46.9699	0.481703
14TCI	Tibialis	Obese Mangiferin	ALL	100	23.494	3.25455	1856.95	40.7422	0.587794
14TCI	Tibialis	Obese Mangiferin	I	2.40964			1258.56	33.3692	0.58182
14TCI	Tibialis	Obese Mangiferin	I+IIA	0.401606			1460.1	36.715	0.646608
14TCI	Tibialis	Obese Mangiferin	IIA	35.9438			1625.04	38.7369	0.660596
14TCI	Tibialis	Obese Mangiferin	IIAX	0.200803			2622.64	54.59	0.613529
14TCI	Tibialis	Obese Mangiferin	IIB	11.0442			2029.54	41.2004	0.374569
14TCI	Tibialis	Obese Mangiferin	IIX	27.1084			2092.37	44.405	0.681621
14TCI	Tibialis	Obese Mangiferin	IIXB	22.8916			1922.28	40.0576	0.474615
15SD	Soleus	Obese Mangiferin	ALL	100	5.625	6.55	4566.31	59.0803	0.512378
15SD	Soleus	Obese Mangiferin	I	81.875			4730.84	60.8371	0.506305
15SD	Soleus	Obese Mangiferin	I+IIA	5.625			3465.72	47.3533	0.465512
15SD	Soleus	Obese Mangiferin	IIA	12.5			3983.96	52.8505	0.573247
15SI	Soleus	Obese Mangiferin	ALL	100	1.67598	3.09302	5175.04	61.2822	0.494715
15SI	Soleus	Obese Mangiferin	I	74.3017			5665.6	64.588	0.48446
15SI	Soleus	Obese Mangiferin	I+IIA	1.67598			2631.87	48.7967	0.538745
15SI	Soleus	Obese Mangiferin	IIA	24.0223			3835.15	51.9284	0.52336
15TCD	Tibialis	Obese Mangiferin	ALL	100	22.2903	1.25828	1966.43	41.7458	0.532367
15TCD	Tibialis	Obese Mangiferin	I	3.65135			1211.17	33.0044	0.538605
15TCD	Tibialis	Obese Mangiferin	I+IIA	0.705185			1391.29	35.2624	0.60251
15TCD	Tibialis	Obese Mangiferin	IIA	29.5054			1682.24	39.1082	0.622798
15TCD	Tibialis	Obese Mangiferin	IIAX	1.88544			2191.46	44.7545	0.631074
15TCD	Tibialis	Obese Mangiferin	IIB	23.449			2143.82	42.9817	0.357806
15TCD	Tibialis	Obese Mangiferin	IIX	19.6997			2041.36	42.3187	0.480136
15TCD	Tibialis	Obese Mangiferin	IIXB	21.1039			2169.86	44.4188	0.643948
15TCI	Tibialis	Obese Mangiferin	ALL	100	14.5604	0.573427	1950.39	41.3886	0.461561
15TCI	Tibialis	Obese Mangiferin	I	3.84615			1194.18	34.0793	0.442513
15TCI	Tibialis	Obese Mangiferin	I+IIA	0
15TCI	Tibialis	Obese Mangiferin	IIA	22.5275			1388.24	34.5312	0.557319
15TCI	Tibialis	Obese Mangiferin	IIAX	0
15TCI	Tibialis	Obese Mangiferin	IIB	39.2857			2358.65	46.1333	0.336091
15TCI	Tibialis	Obese Mangiferin	IIX	19.7802			2097.98	43.039	0.598887
15TCI	Tibialis	Obese Mangiferin	IIXB	14.5604			1717.83	38.8849	0.480418
16SD	Soleus	Obese Mangiferin	ALL	100	1.59574	4.96774	4536.42	61.2307	0.487975
16SD	Soleus	Obese Mangiferin	I	81.9149			4645.05	62.56	0.469895
16SD	Soleus	Obese Mangiferin	I+IIA	1.59574			4306.49	57.4533	0.574954
16SD	Soleus	Obese Mangiferin	IIA	16.4894			4019.01	54.9926	0.569375
16SI	Soleus	Obese Mangiferin	ALL	100	2.01342	5.34783	5129.46	63.7207	0.446261
16SI	Soleus	Obese Mangiferin	I	82.5503			5277.8	64.5184	0.439763
16SI	Soleus	Obese Mangiferin	I+IIA	2.01342			3743.67	61.2167	0.47417
16SI	Soleus	Obese Mangiferin	IIA	15.4362			4858.32	62.0721	0.475668
16TCD	Tibialis	Obese Mangiferin	ALL	100	17.3789	0.932773	1996.74	41.2726	0.469016
16TCD	Tibialis	Obese Mangiferin	I	1.4245			1383.29	34.896	0.457929
16TCD	Tibialis	Obese Mangiferin	I+IIA	0.2849			2574.2	45.05	0.649137
16TCD	Tibialis	Obese Mangiferin	IIA	31.6239			1669.82	39.0423	0.566507
16TCD	Tibialis	Obese Mangiferin	IIAX	1.4245			1964.56	43.276	0.604714
16TCD	Tibialis	Obese Mangiferin	IIB	33.9031			2182.07	42.4762	0.356097
16TCD	Tibialis	Obese Mangiferin	IIX	15.6695			2246.2	44.7758	0.510406
16TCD	Tibialis	Obese Mangiferin	IIXB	15.6695			2054.27	39.9953	0.470587
16TCI	Tibialis	Obese Mangiferin	ALL	100	13.6719	1.46032	1841.9	63.4563	0.522609
16TCI	Tibialis	Obese Mangiferin	I	5.46875			1088.65	50.1786	0.523331
16TCI	Tibialis	Obese Mangiferin	I+IIA	1.17188			914.58	43.8933	0.638693
16TCI	Tibialis	Obese Mangiferin	IIA	35.9375			1413.99	55.7195	0.617609
16TCI	Tibialis	Obese Mangiferin	IIAX	2.34375			2271.46	66.7633	0.612307
16TCI	Tibialis	Obese Mangiferin	IIB	24.6094			2134.08	69.9343	0.35254
16TCI	Tibialis	Obese Mangiferin	IIX	20.3125			2365.21	71.3644	0.570679
16TCI	Tibialis	Obese Mangiferin	IIXB	10.1562			2014.89	67.9635	0.487925
17SD	Soleus	Obese Mangiferin	ALL	100	0.970874	11.75	4088.44	54.6765	0.444327
17SD	Soleus	Obese Mangiferin	I	91.2621			4144.8	55.1212	0.434465
17SD	Soleus	Obese Mangiferin	I+IIA	0.970874			3901.1	59.095	0.538137
17SD	Soleus	Obese Mangiferin	IIA	7.76699			3564	50.4643	0.557367
17SI	Soleus	Obese Mangiferin	ALL	100	0.515464	6.72	4409.76	60.4141	0.439016
17SI	Soleus	Obese Mangiferin	I	86.5979			4540.94	61.8685	0.423621
17SI	Soleus	Obese Mangiferin	I+IIA	0.515464			2529.22	52.47	0.713882
17SI	Soleus	Obese Mangiferin	IIA	12.8866			3603.47	50.9588	0.531478
17TCD	Tibialis	Obese Mangiferin	ALL	100	13.8756	1.10714	2161.5	41.596	0.491741
17TCD	Tibialis	Obese Mangiferin	I	5.74163			1242.12	30.8417	0.4374
17TCD	Tibialis	Obese Mangiferin	I+IIA	0.717703			1172.92	29.2533	0.469686
17TCD	Tibialis	Obese Mangiferin	IIA	29.6651			1796.19	38.3169	0.558884
17TCD	Tibialis	Obese Mangiferin	IIAX	2.39234			2400.51	43.645	0.647416
17TCD	Tibialis	Obese Mangiferin	IIB	26.7943			2328.3	43.0896	0.331932
17TCD	Tibialis	Obese Mangiferin	IIX	23.9234			2709.38	47.4275	0.594933
17TCD	Tibialis	Obese Mangiferin	IIXB	10.7656			2038.6	40.0591	0.501015
17TCI	Tibialis	Obese Mangiferin	ALL	100	15.9274	1.11429	1912.63	41.0914	0.506855
17TCI	Tibialis	Obese Mangiferin	I	3.02419			1132.33	29.928	0.513752
17TCI	Tibialis	Obese Mangiferin	I+IIA	2.01613			1590.54	39.148	0.604392
17TCI	Tibialis	Obese Mangiferin	IIA	31.4516			1619.28	38.3486	0.602147
17TCI	Tibialis	Obese Mangiferin	IIAX	0.806452			1848.48	41.5075	0.706686
17TCI	Tibialis	Obese Mangiferin	IIB	28.2258			2019.7	40.7684	0.346875
17TCI	Tibialis	Obese Mangiferin	IIX	21.371			2188.42	44.7946	0.5736
17TCI	Tibialis	Obese Mangiferin	IIXB	13.1048			2169.87	45.1798	0.494985
18SD	Soleus	Obese Mangiferin	ALL	100	3.0303	3.19672	3650.84	56.8171	0.441182
18SD	Soleus	Obese Mangiferin	I	73.8636			3930.27	60.2892	0.397611
18SD	Soleus	Obese Mangiferin	I+IIA	3.0303			2306.06	43.715	0.724431
18SD	Soleus	Obese Mangiferin	IIA	23.1061			2860.53	46.9656	0.563484
18SI	Soleus	Obese Mangiferin	ALL	100	5.78947	3.71053	4710.1	63.1055	0.531746
18SI	Soleus	Obese Mangiferin	I	74.2105			5132.53	66.5137	0.502968
18SI	Soleus	Obese Mangiferin	I+IIA	5.78947			3587.66	53.1673	0.565875
18SI	Soleus	Obese Mangiferin	IIA	20			3467.6	53.3361	0.628647
18TCD	Tibialis	Obese Mangiferin	ALL	100	30.4545	2.35938	1574.73	36.0841	0.563529
18TCD	Tibialis	Obese Mangiferin	I	5.45455			1102.57	29.4179	0.609641
18TCD	Tibialis	Obese Mangiferin	I+IIA	0.681818			1214.44	31.9333	0.586222
18TCD	Tibialis	Obese Mangiferin	IIA	34.3182			1509.16	35.8528	0.667538
18TCD	Tibialis	Obese Mangiferin	IIAX	2.5			1852.02	40.0827	0.648955
18TCD	Tibialis	Obese Mangiferin	IIB	14.5455			1709.59	37.2353	0.370254
18TCD	Tibialis	Obese Mangiferin	IIX	15.2273			1672.5	36.7478	0.65354
18TCD	Tibialis	Obese Mangiferin	IIXB	27.2727			1608.76	36.4612	0.477857
18TCI	Tibialis	Obese Mangiferin	ALL	100	30.127	12.2222	1384.55	34.5402	0.624141
18TCI	Tibialis	Obese Mangiferin	I	6.71506			958.22	28.4903	0.631044
18TCI	Tibialis	Obese Mangiferin	I+IIA	0.907441			1024.84	30.34	0.671835
18TCI	Tibialis	Obese Mangiferin	IIA	39.9274			1285.48	33.4426	0.678711
18TCI	Tibialis	Obese Mangiferin	IIAX	3.44828			1373.42	34.1784	0.654376
18TCI	Tibialis	Obese Mangiferin	IIB	3.26679			1428.19	33.5467	0.374815
18TCI	Tibialis	Obese Mangiferin	IIX	19.9637			1669.84	38.6673	0.691309
18TCI	Tibialis	Obese Mangiferin	IIXB	25.7713			1436.73	34.9423	0.521647
19SD	Soleus	Obese Mangiferin	ALL	100	7.14286	2.58621	3268.23	50.9944	0.468963
19SD	Soleus	Obese Mangiferin	I	66.9643			3695.62	55.3144	0.424709
19SD	Soleus	Obese Mangiferin	I+IIA	7.14286			2201.61	39.8044	0.5179
19SD	Soleus	Obese Mangiferin	IIA	25.8929			2692.61	44.243	0.571948
19SI	Soleus	Obese Mangiferin	ALL	100	1.41509	4.09756	4014.42	57.6804	0.520146
19SI	Soleus	Obese Mangiferin	I	79.2453			4249.03	59.9563	0.504591
19SI	Soleus	Obese Mangiferin	I+IIA	1.41509			3126.64	42.7333	0.595137
19SI	Soleus	Obese Mangiferin	IIA	19.3396			3006.29	48.9441	0.580858
19TCD	Tibialis	Obese Mangiferin	ALL	100	22.2903	1.3981	1966.43	41.7458	0.532367
19TCD	Tibialis	Obese Mangiferin	I	3.65135			1211.17	33.0044	0.538605
19TCD	Tibialis	Obese Mangiferin	I+IIA	0.705185			1391.29	35.2624	0.60251
19TCD	Tibialis	Obese Mangiferin	IIA	29.5054			1682.24	39.1082	0.622798
19TCD	Tibialis	Obese Mangiferin	IIAX	1.88544			2191.46	44.7545	0.631074
19TCD	Tibialis	Obese Mangiferin	IIB	21.1039			2169.86	44.4188	0.633948
19TCD	Tibialis	Obese Mangiferin	IIX	19.6997			2041.36	42.3187	0.480136
19TCD	Tibialis	Obese Mangiferin	IIXB	23.449			2143.82	42.9817	0.457806
19TCI	Tibialis	Obese Mangiferin	ALL	100	32.2034	0.518987	2521.91	47.8853	0.534115
19TCI	Tibialis	Obese Mangiferin	I	3.38983			915.502	26.844	0.643137
19TCI	Tibialis	Obese Mangiferin	I+IIA	0
19TCI	Tibialis	Obese Mangiferin	IIA	13.8983			1953.18	42.8827	0.667944
19TCI	Tibialis	Obese Mangiferin	IIAX	0.677966			2100.19	42.99	0.734784
19TCI	Tibialis	Obese Mangiferin	IIB	26.7797			2827.74	51.3297	0.375941
19TCI	Tibialis	Obese Mangiferin	IIX	23.7288			2285.1	46.0233	0.689738
19TCI	Tibialis	Obese Mangiferin	IIXB	31.5254			2872.87	50.934	0.486305
20SD	Soleus	Obese Mangiferin	ALL	100	0.490196	2.83019	4037.92	54.127	0.473091
20SD	Soleus	Obese Mangiferin	I	73.5294			4336.36	56.0265	0.445572
20SD	Soleus	Obese Mangiferin	I+IIA	0.490196			2518.84	41.42	0.586392
20SD	Soleus	Obese Mangiferin	IIA	25.9804			3264.43	49.3304	0.54624
20SI	Soleus	Obese Mangiferin	ALL	100	0	5.79167	4951.51	52.8713	0.477664
20SI	Soleus	Obese Mangiferin	I	85.2761			5061.58	53.2053	0.469475
20SI	Soleus	Obese Mangiferin	I+IIA	0
20SI	Soleus	Obese Mangiferin	IIA	14.7239			4313.98	50.9375	0.525093
20TCD	Tibialis	Obese Mangiferin	ALL	100	10.2941	0.78169	1923.63	39.78	0.455048
20TCD	Tibialis	Obese Mangiferin	I	2.69608			1380.72	36.0382	0.479077
20TCD	Tibialis	Obese Mangiferin	I+IIA	0.980392			1473.08	38.1	0.522137
20TCD	Tibialis	Obese Mangiferin	IIA	27.2059			1762.53	39.6009	0.530973
20TCD	Tibialis	Obese Mangiferin	IIAX	0.245098			3716.88	56.53	0.409569
20TCD	Tibialis	Obese Mangiferin	IIB	34.8039			1959.39	38.2609	0.348019
20TCD	Tibialis	Obese Mangiferin	IIX	25			2070.29	41.8382	0.515072
20TCD	Tibialis	Obese Mangiferin	IIXB	9.06863			2026.99	41.3149	0.469391
20TCI	Tibialis	Obese Mangiferin	ALL	100	29.5082	0.792208	1788.53	37.8174	0.501566
20TCI	Tibialis	Obese Mangiferin	I	4.2623			1010.31	28.8292	0.50276
20TCI	Tibialis	Obese Mangiferin	I+IIA	1.31148			1167.73	31.95	0.533392
20TCI	Tibialis	Obese Mangiferin	IIA	20			1530.21	35.0487	0.589653
20TCI	Tibialis	Obese Mangiferin	IIAX	1.96721			2139.41	41.205	0.60919
20TCI	Tibialis	Obese Mangiferin	IIB	25.2459			1913.08	39.2338	0.351939
20TCI	Tibialis	Obese Mangiferin	IIX	20.9836			1960.17	40.5441	0.603602
20TCI	Tibialis	Obese Mangiferin	IIXB	26.2295			1859.51	37.8839	0.496931
21SDa	Soleus	Lean	ALL	100	0	4.9697	3586.82	59.4838	0.358151
21SDa	Soleus	Lean	I	83.2487			3718.04	60.8777	0.344492
21SDa	Soleus	Lean	I+IIA	0
21SDa	Soleus	Lean	IIA	16.7513			2934.67	52.5564	0.426036
21SDb	Soleus	Lean	ALL	100	0	6.57692	3110.82	53.9416	0.400854
21SDb	Soleus	Lean	I	86.802			3204.85	54.7546	0.386111
21SDb	Soleus	Lean	I+IIA	0
21SDb	Soleus	Lean	IIA	13.198			2492.33	48.5949	0.497817
21SIa	Soleus	Lean	ALL	100	0	15	4779.17	68.5757	0.365022
21SIa	Soleus	Lean	I	93.75			4903.82	69.6461	0.360851
21SIa	Soleus	Lean	I+IIA	0
21SIa	Soleus	Lean	IIA	6.25			2909.33	52.5193	0.42758
21SIb	Soleus	Lean	ALL	100	0	27.25	4943.68	70.5152	0.35122
21SIb	Soleus	Lean	I	96.4602			4953.2	70.4339	0.349889
21SIb	Soleus	Lean	I+IIA	0
21SIb	Soleus	Lean	IIA	3.53982			4684.32	72.7322	0.387498
21TCDa	Tibialis	Lean	ALL	100	10.3232	1.23835	1756.77	41.674	0.424836
21TCDa	Tibialis	Lean	I	3.63934			1145.79	34.7829	0.525731
21TCDa	Tibialis	Lean	I+IIA	2.67096			1188.76	35.2765	0.49701
21TCDa	Tibialis	Lean	IIA	26.6347			1227.81	35.8587	0.54011
21TCDa	Tibialis	Lean	IIAX	3.43677			1187.91	37.3279	0.541407
21TCDa	Tibialis	Lean	IIB	21.5082			2471.82	49.2097	0.286768
21TCDa	Tibialis	Lean	IIX	37.8946			1658.08	40.7372	0.436051
21TCDa	Tibialis	Lean	IIXB	4.21546			1557.76	40.2239	0.457608
21TCDb	Tibialis	Lean	ALL	100	7.18907	1.84978	1675.65	40.9592	0.411426
21TCDb	Tibialis	Lean	I	3.82232			1098.17	33.203	0.460252
21TCDb	Tibialis	Lean	I+IIA	2.41116			1026.6	34.7838	0.559941
21TCDb	Tibialis	Lean	IIA	34.0797			1100	33.5734	0.51644
21TCDb	Tibialis	Lean	IIAX	2.72779			1440.01	44.2748	0.46699
21TCDb	Tibialis	Lean	IIB	18.4237			2531.22	51.0086	0.263849
21TCDb	Tibialis	Lean	IIX	36.4852			1657.45	41.2567	0.409364
21TCDb	Tibialis	Lean	IIXB	2.05011			1623.28	42.226	0.43469
21TCIa	Tibialis	Lean	ALL	100	7.9548	0.765788	2189.1	45.2496	0.41016
21TCIa	Tibialis	Lean	I	4.25989			1329.98	36.3924	0.556309
21TCIa	Tibialis	Lean	I+IIA	2.62994			1307.55	37.2908	0.62048
21TCIa	Tibialis	Lean	IIA	23.2938			1306.16	35.4367	0.536741
21TCIa	Tibialis	Lean	IIAX	2.5
21TCIa	Tibialis	Lean	IIB	30.4181			3000.18	54.1962	0.283187
21TCIa	Tibialis	Lean	IIX	34.0734			1891.09	42.2516	0.453199
21TCIa	Tibialis	Lean	IIXB	2.82486			3069.75	51.2154	0.373927
21TCIb	Tibialis	Lean	ALL	100	4.67114	0.922526	2355.1	48.9691	0.378225
21TCIb	Tibialis	Lean	I	3.34228			1307.55	38.1986	0.585517
21TCIb	Tibialis	Lean	I+IIA	1.5
21TCIb	Tibialis	Lean	IIA	28.5302			1484.1	40.8807	0.530271
21TCIb	Tibialis	Lean	IIAX	2.5
21TCIb	Tibialis	Lean	IIB	30.9262			3039.01	55.3446	0.258135
21TCIb	Tibialis	Lean	IIX	32.5302			2378.14	49.0463	0.372752
21TCIb	Tibialis	Lean	IIXB	0.671141			2093.79	53.2161	0.479694
22SDa	Soleus	Lean	ALL	100	0	5.80232	3906.16	62.0726	0.37828
22SDa	Soleus	Lean	I	85.2941			4092.84	63.8401	0.363894
22SDa	Soleus	Lean	I+IIA	0
22SDa	Soleus	Lean	IIA	14.7			2864.36	52.3254	0.460093
22Sdb	Soleus	Lean	ALL	100	0	4.76667	4216	71.2597	0.338965
22Sdb	Soleus	Lean	I	82.659			6604	75.4071	0.323281
22Sdb	Soleus	Lean	I+IIA	0
22Sdb	Soleus	Lean	IIA	17.341			2835.3	51.4904	0.413723
22SIa	Soleus	Lean	ALL	100	0.5	29.1667	3078.51	54.882	0.330233
22SIa	Soleus	Lean	I	96.1538			3114.19	55.1835	0.328449
22SIa	Soleus	Lean	I+IIA	0.5			1290.46	39.3965	0.366588
22SIa	Soleus	Lean	IIA	3.2967			2335.93	48.6693	0.376212
22SIb	Soleus	Lean	ALL	100	0.549451	9.05556	2776.98	52.2816	0.398274
22SIb	Soleus	Lean	I	89.5604			2856.99	52.997	0.391198
22SIb	Soleus	Lean	I+IIA	0.549451			2230.52	42.1382	0.422135
22SIb	Soleus	Lean	IIA	9.89011			2082.87	46.3667	0.461017
22TCDa	Tibialis	Lean	ALL	100	20.0121	0.595488	2060.77	42.4151	0.46201
22TCDa	Tibialis	Lean	I	3.81269			957.16	30.5189	0.574719
22TCDa	Tibialis	Lean	I+IIA	1.5
22TCDa	Tibialis	Lean	IIA	16.8248			1160.39	32.8738	0.619247
22TCDa	Tibialis	Lean	IIAX	5.21903			1126.19	29.382	0.596848
22TCDa	Tibialis	Lean	IIB	28.2538			2949.93	51.8438	0.320068
22TCDa	Tibialis	Lean	IIX	31.0967			1510.5	35.859	0.543304
22TCDa	Tibialis	Lean	IIXB	13.2931			2347.84	47.6401	0.423504
22TCDb	Tibialis	Lean	ALL	100	12.7349	0.85274	2128.58	46.4437	0.435552
22TCDb	Tibialis	Lean	I	5.31325			1008.05	31.2051	0.528779
22TCDb	Tibialis	Lean	I+IIA	1.5
22TCDb	Tibialis	Lean	IIA	24			1137.56	34.4273	0.573478
22TCDb	Tibialis	Lean	IIAX	3.10241			1662.21	40.4895	0.514192
22TCDb	Tibialis	Lean	IIB	28.1446			3154.46	57.7592	0.309178
22TCDb	Tibialis	Lean	IIX	29.8072			1730.82	43.3055	0.467886
22TCDb	Tibialis	Lean	IIXB	8.13253			2417.75	50.0852	0.422835
22TCIa	Tibialis	Lean	ALL	100	6.80702	0.203329	2305.81	42.8253	0.381585
22TCIa	Tibialis	Lean	I	4.45614			995.62	27.6922	0.584482
22TCIa	Tibialis	Lean	I+IIA	1.5
22TCIa	Tibialis	Lean	IIA	10.9298			1128.84	31.0988	0.593755
22TCIa	Tibialis	Lean	IIAX	3.55263			1051.17	32.0194	0.610384
22TCIa	Tibialis	Lean	IIB	53.7544			2856.77	48.1875	0.300201
22TCIa	Tibialis	Lean	IIX	24.0526			1590.5	35.9963	0.462555
22TCIa	Tibialis	Lean	IIXB	1.75439			2086.1	43.4325	0.410556
22TCIb	Tibialis	Lean	ALL	100	12.4249	0.46951	2360.81	44.2922	0.423875
22TCIb	Tibialis	Lean	I	4.5641			1258.11	31.4766	0.604253
22TCIb	Tibialis	Lean	I+IIA	1.5
22TCIb	Tibialis	Lean	IIA	15.8498			1189.86	30.6379	0.597784
22TCIb	Tibialis	Lean	IIAX	2.5
22TCIb	Tibialis	Lean	IIB	33.7582			3362.02	55.4581	0.310875
22TCIb	Tibialis	Lean	IIX	33.4029			1640.95	37.9588	0.470746
22TCIb	Tibialis	Lean	IIXB	8.42491			2673.62	43.0124	0.412099
23SDa	Soleus	Lean	ALL	100	1.98675	5.43478	3963.74	61.6591	0.381221
23SDa	Soleus	Lean	I	82.7815			4188.81	63.6351	0.366675
23SDa	Soleus	Lean	I+IIA	1.98675			3417.01	55.3815	0.447568
23SDa	Soleus	Lean	IIA	15.2318			2811.85	51.739	0.451622
23SDb	Soleus	Lean	ALL	100	6.49351	5.54545	3613.3	68.3957	0.397923
23SDb	Soleus	Lean	I	79.2208			3879.96	71.7416	0.370016
23SDb	Soleus	Lean	I+IIA	6.49351			3069.32	54.2647	0.485931
23SDb	Soleus	Lean	IIA	14.2857			2381.83	56.2644	0.512671
23SIa	Soleus	Lean	ALL	100	6.59341	5.79488	3448.39	56.362	0.386584
23SIa	Soleus	Lean	I	79.6			3654.98	57.8651	0.365778
23SIa	Soleus	Lean	I+IIA	6.59341			2532.49	51.5417	0.441762
23SIa	Soleus	Lean	IIA	13.7363			2877.64	51.0821	0.470263
23SIb	Soleus	Lean	ALL	100	9.83607	5.5998	3360.62	53.803	0.40167
23SIb	Soleus	Lean	I	76.5			3578.26	56.0156	0.375775
23SIb	Soleus	Lean	I+IIA	9.83607			2551.24	44.7756	0.458376
23SIb	Soleus	Lean	IIA	13.6612			2754.06	47.6132	0.498824
23TCDa	Tibialis	Lean	ALL	100	15.7857	0.961625	2252.47	47.4022	0.459211
23TCDa	Tibialis	Lean	I	5.21429			1281.91	37.4479	0.531387
23TCDa	Tibialis	Lean	I+IIA	2.21429			1480.61	37.1982	0.675301
23TCDa	Tibialis	Lean	IIA	30.4286			1484.4	39.0289	0.631345
23TCDa	Tibialis	Lean	IIAX	2.85714			841.788	25.7003	0.570484
23TCDa	Tibialis	Lean	IIB	31.6429			3113.01	56.5899	0.313003
23TCDa	Tibialis	Lean	IIX	16.9286			1734.63	43.168	0.494542
23TCDa	Tibialis	Lean	IIXB	10.7143			2384.36	47.8637	0.409561
23TCDb	Tibialis	Lean	ALL	100	7.91459	0.471443	2565.8	52.6699	0.380398
23TCDb	Tibialis	Lean	I	3.77936			1363.96	40.0634	0.490692
23TCDb	Tibialis	Lean	I+IIA	1.5
23TCDb	Tibialis	Lean	IIA	23.911			1566.19	42.2128	0.53484
23TCDb	Tibialis	Lean	IIAX	4.27936			1522.06	40.387	0.496839
23TCDb	Tibialis	Lean	IIB	50.7189			3234.64	59.6171	0.297817
23TCDb	Tibialis	Lean	IIX	13.6762			1680.02	43.7972	0.436912
23TCDb	Tibialis	Lean	IIXB	2.13523			2135.1	48.7269	0.378044
23TCIa	Tibialis	Lean	ALL	100	17.986	0.616828	3856.1	57.3728	0.402111
23TCIa	Tibialis	Lean	I	5.4965			2329.66	43.3658	0.430741
23TCIa	Tibialis	Lean	I+IIA	1.5
23TCIa	Tibialis	Lean	IIA	21.3776			2348.97	45.7903	0.50202
23TCIa	Tibialis	Lean	IIAX	5.2972			2753.98	46.9207	0.521457
23TCIa	Tibialis	Lean	IIB	34.6573			5019.07	67.1429	0.313698
23TCIa	Tibialis	Lean	IIX	20.4825			3358.61	53.1371	0.441325
23TCIa	Tibialis	Lean	IIXB	11.1888			3966.45	56.898	0.439307
23TCIb	Tibialis	Lean	ALL	100	13.0278	0.839935	3341.81	54.9685	0.418
23TCIb	Tibialis	Lean	I	4.08333			2239.08	50.6556	0.466518
23TCIb	Tibialis	Lean	I+IIA	1.5
23TCIb	Tibialis	Lean	IIA	28.8611			2390.42	45.8395	0.548902
23TCIb	Tibialis	Lean	IIAX	2.5
23TCIb	Tibialis	Lean	IIB	34.3611			4300.22	62.8111	0.310405
23TCIb	Tibialis	Lean	IIX	19.6667			3106.5	54.5741	0.440628
23TCIb	Tibialis	Lean	IIXB	9.02778			2680.51	50.0878	0.436917
24SD	Soleus	Lean	ALL	100	4.40098	6.97804	2933.31	51.642	0.392432
24SD	Soleus	Lean	I	83.6			3026.41	52.0506	0.38207
24SD	Soleus	Lean	I+IIA	4.40098			2665.11	50.1406	0.419728
24SD	Soleus	Lean	IIA	11.9804			2454.73	50.1944	0.447711
24SI	Soleus	Lean	ALL	100	0	21.8889	4859.6	66.3761	0.323628
24SI	Soleus	Lean	I	95.6311			4911.05	66.7885	0.321022
24SI	Soleus	Lean	I+IIA	0
24SI	Soleus	Lean	IIA	4.36893			3733.36	57.3476	0.380687
24TCD	Tibialis	Lean	ALL	100	11.0621	0.167903	1887.15	41.1965	0.41844
24TCD	Tibialis	Lean	I	6.51977			1253.54	34.7245	0.466436
24TCD	Tibialis	Lean	I+IIA	1.64124			1135.44	29.1527	0.522165
24TCD	Tibialis	Lean	IIA	38.8305			1352.44	35.4199	0.522549
24TCD	Tibialis	Lean	IIAX	5.88983			1431.6	36.2123	0.473083
24TCD	Tibialis	Lean	IIB	22.3672			2765.28	50.2899	0.279821
24TCD	Tibialis	Lean	IIX	21.2203			1834.66	41.0379	0.393705
24TCD	Tibialis	Lean	IIXB	3.53107			1915.93	42.5224	0.445807
24TCI	Tibialis	Lean	ALL	100	7.80282	2.08609	1708.68	36.7249	0.458434
24TCI	Tibialis	Lean	I	4.67606			1172.47	32.7845	0.508216
24TCI	Tibialis	Lean	I+IIA	1.5
24TCI	Tibialis	Lean	IIA	42.662			1270.55	32.1274	0.569014
24TCI	Tibialis	Lean	IIAX	3.90845			1126.1	28.9065	0.550396
24TCI	Tibialis	Lean	IIB	20.4507			2457.66	44.2295	0.301455
24TCI	Tibialis	Lean	IIX	24.4085			1723.54	37.3051	0.430873
24TCI	Tibialis	Lean	IIXB	2.39437			1607.77	35.2049	0.443945
25SD	Soleus	Lean	ALL	100	0	100	2989.89	51.0228	0.361777
25SD	Soleus	Lean	I	99.8			2993.91	51.065	0.361418
25SD	Soleus	Lean	I+IIA	0
25SD	Soleus	Lean	IIA	0.2			1318.19	33.502	0.511398
25SI	Soleus	Lean	ALL	100	0	61.5	2753.91	48.2146	0.387294
25SI	Soleus	Lean	I	98.4			2754.62	48.2014	0.387078
25SI	Soleus	Lean	I+IIA	0
25SI	Soleus	Lean	IIA	1.6			2710.82	49.0063	0.400362
25TCD	Tibialis	Lean	ALL	100	13.311	1.18345	2228.12	45.9071	0.422184
25TCD	Tibialis	Lean	I	6.65549			1334.37	37.2763	0.486974
25TCD	Tibialis	Lean	I+IIA	2.05866			1176.91	35.0342	0.626056
25TCD	Tibialis	Lean	IIA	29.54			1442.1	37.6259	0.544669
25TCD	Tibialis	Lean	IIAX	6.22439			1558.5	36.6943	0.518201
25TCD	Tibialis	Lean	IIB	24.9609			3092.47	54.5013	0.294139
25TCD	Tibialis	Lean	IIX	25.5326			2303.61	47.3852	0.411096
25TCD	Tibialis	Lean	IIXB	5.02793			2438.21	49.2683	0.413534
25TCI	Tibialis	Lean	ALL	100	12.9307	2.00452	1455.35	35.93	0.438642
25TCI	Tibialis	Lean	I	4.35018			950.926	30.4591	0.493654
25TCI	Tibialis	Lean	I+IIA	1.73502			777.693	27.141	0.488468
25TCI	Tibialis	Lean	IIA	33.9001			985.589	29.5865	0.546601
25TCI	Tibialis	Lean	IIAX	8.49295			1148.24	32.2184	0.515932
25TCI	Tibialis	Lean	IIB	16.9119			2148.45	44.399	0.298753
25TCI	Tibialis	Lean	IIX	31.9072			1531.25	37.4659	0.409871
25TCI	Tibialis	Lean	IIXB	2.7027			1499.43	37.1037	0.418141

## Sheet: ALL FIBERS
Muscle	Vmax Lean	V max Obese	V max Mangiferin	LFD Lean	LFD Obese	LFD Mangiferin	SDH Lean	SDH Obese	SDH Mangiferin	% HYBRIDS Lean	% HYBRIDS Obese	% HYBRID Mangiferin
M. soleus	0.682059	0.741679	0.639	80.2751	51.7285	63.8193	0.519028	0.493871	0.412972	0	1	0
M. soleus	0.698013	0.781645	0.642902	73.0238	53.1055	54.6672	0.445241	0.436595	0.430001	0	5.34783	0
M. soleus	0.62622	0.735551	0.809663	76.5794	50.8184	54.6672	0.387259	0.415626	0.430001	0	1	1.33929
M. soleus	0.63527	0.686526	0.694897	76.7188	54.3344	54.3086	0.396496	0.415182	0.461789	0	1	1.26582
M. soleus	0.750491	0.764037	0.702903	59.4838	47.5129	69.0154	0.358151	0.379164	0.417322	0	2	0
M. soleus	0.72413	0.758021	0.777235	53.9416	52.2806	56.7312	0.400854	0.363933	0.426046	0	1	0
M. soleus	0.672586	0.681734	0.809653	68.5757	56.2317	63.7909	0.365022	0.483771	0.445658	0	2.58621	1.15607
M. soleus	0.652481	0.719342	0.721856	70.5152	52.8781	59.9212	0.35122	0.422485	0.396917	0	0.5	1.99005
M. soleus	0.735237	0.879707	0.754916	62.0726	48.5403	59.0803	0.37828	0.45655	0.512378	0	2.02041	5.625
M. soleus	0.754866	0.764128	0.827193	71.2597	48.5282	61.2822	0.338965	0.423981	0.494715	0	1	1.67598
M. soleus	0.652222	0.802901	0.769864	54.882	45.738	61.2307	0.330233	0.483142	0.487975	0.5	2.43541	1.59574
M. soleus	0.701629	0.753445	0.763473	52.2816	55.3578	63.7207	0.398274	0.466266	0.446261	0.549451	3.66667	2.01342
M. soleus	0.746588	0.858952	0.701471	61.6591	56.4658	54.6765	0.381221	0.435483	0.444327	1.98675	5.9	0.970874
M. soleus	0.756286	0.797731	0.738503	68.3957	46.938	60.4141	0.397923	0.437951	0.439016	6.49351	11.3261	0.515464
M. soleus	0.75214	0.737103	0.825383	56.362	45.7773	56.8171	0.386584	0.45291	0.441182	6.59341	1	3.0303
M. soleus	0.764035	0.798858	0.812313	53.803	41.1101	63.1055	0.40167	0.411098	0.531746	9.83607	6.57491	5.78947
M. soleus	0.731306	0.735857	0.862045	51.642	48.028	50.9944	0.392432	0.475424	0.468963	4.40098	11.5556	7.14286
M. soleus	0.658631	0.79913	0.790757	66.3761	48.3267	57.6804	0.323628	0.484751	0.520146	0	4.24074	1.41509
M. soleus	0.627704	0.812863	0.837527	51.0228	45.408	54.127	0.361777	0.51225	0.473091	0	5.97512	0.490196
M. soleus	0.63809	0.758353	0.75046	48.2146	50.1372	52.8713	0.387294	0.478951	0.477664	0	2.16279	0
M. tibialis cranialis	1.45589	1.54673	1.48601	63.9726	27.1649	40.4641	0.531894	0.557876	0.547511	24	13.6875	22.4138
M. tibialis cranialis	1.39711	1.57438	1.53261	57.0576	31.7059	43.3012	0.547372	0.506403	0.608729	24	20.1364	36.1564
M. tibialis cranialis	1.47866	1.67198	1.45641	60.8856	39.7156	33.9838	0.548764	0.491738	0.6019	51.8528	13.2416	20.6463
M. tibialis cranialis	1.48068	1.63171	1.54193	60.1267	37.5338	35.3132	0.541643	0.483961	0.558474	39.9756	10.7945	29.2154
M. tibialis cranialis	1.44716	1.5527	1.59847	41.674	38.9351	44.4636	0.424836	0.591899	0.532009	10.3232	33.6777	6.80473
M. tibialis cranialis	1.42873	1.53367	1.47414	40.9592	33.5936	42.2782	0.411426	0.575173	0.554144	7.18907	18.9434	28.2738
M. tibialis cranialis	1.47255	1.56728	1.55011	45.2496	40.6884	45.9665	0.41016	0.535568	0.461856	7.9548	26.5993	26.2195
M. tibialis cranialis	1.47988	1.62587	1.48836	48.9691	37.6848	40.7422	0.378225	0.517294	0.587794	4.67114	21.3515	23.494
M. tibialis cranialis	1.49416	1.56479	1.56989	42.4151	33.4421	41.7458	0.46201	0.516604	0.532367	20.0121	1.15942	22.2903
M. tibialis cranialis	1.46972	1.59437	1.56989	46.4437	34.3301	41.3886	0.435552	0.486584	0.461561	12.7349	14.8333	14.5604
M. tibialis cranialis	1.56015	1.53178	1.56608	42.8253	31.3288	41.2726	0.381585	0.527552	0.469016	6.80702	14.3125	17.3789
M. tibialis cranialis	1.49994	1.52941	1.48471	44.2922	30.6383	63.4563	0.423875	0.555882	0.522609	12.4249	28.6757	13.6719
M. tibialis cranialis	1.48046	1.62831	1.49659	47.4022	36.0429	41.596	0.459211	0.555211	0.491741	15.7857	37.314	13.8756
M. tibialis cranialis	1.54861	1.69989	1.52156	52.6699	38.3503	41.0914	0.380398	0.447378	0.506855	7.91459	15.7593	15.9274
M. tibialis cranialis	1.49659	1.70965	1.48255	57.3728	39.6577	36.0841	0.402111	0.434793	0.563529	17.986	21.4485	30.4545
M. tibialis cranialis	1.49984	1.67545	1.426	54.9685	35.429	34.5402	0.418	0.462616	0.624141	13.0278	25.4066	30.127
M. tibialis cranialis	1.42315	1.46383	1.56412	41.1965	27.903	41.7458	0.41844	0.526875	0.532367	11.0621	28.5441	22.2903
M. tibialis cranialis	1.42839	1.58739	1.56412	36.7249	32.8989	47.8853	0.458434	0.484759	0.534115	7.80282	17.0919	32.2034
M. tibialis cranialis	1.43664	1.66012	1.54712	45.9071	34.154	39.78	0.422184	0.46503	0.455048	13.311	15.3462	10.2941
M. tibialis cranialis	1.4219	1.56449	1.53304	35.93	29.9689	37.8174	0.438642	0.587166	0.501566	12.9307	28.0496	29.5082

## Sheet: VMAX
	CODE	MUSCLE	GROUP	MUS-GROUP	Vmax (FL/s)	0	0,05	0,1	0,15	0,2	0,25	0,3	0,35	0,40	0,45	0,5	0,55	0,6	0,65	0,7	0,75	0,80	0,85	0,90	0,95	1,0
1	01SDa	Soleus	Lean	SOL-Lean	0.682059	0.682059	0.617101	0.558048	0.504131	0.454706	0.409235	0.367262	0.328399	0.292311	0.258712	0.227353	0.198017	0.170515	0.144679	0.120363	0.097437	0.0757843	0.0553021	0.0358978	0.0174887	0
2	01SDb	Soleus	Lean	SOL-Lean	0.698013	0.698013	0.631535	0.571101	0.515923	0.465342	0.418808	0.375853	0.33608	0.299148	0.264764	0.232671	0.202649	0.174503	0.148063	0.123179	0.0997161	0.077557	0.0565956	0.0367375	0.0178978	0
3	01SIa	Soleus	Lean	SOL-Lean	0.62622	0.62622	0.56658	0.512362	0.462858	0.41748	0.375732	0.337195	0.301513	0.26838	0.237532	0.20874	0.181806	0.156555	0.132835	0.110509	0.08946	0.06958	0.0507746	0.0329589	0.0160569	0
4	01SIb	Soleus	Lean	SOL-Lean	0.63527	0.63527	0.574768	0.519766	0.469547	0.423513	0.381162	0.342068	0.305871	0.272258	0.240964	0.211757	0.184433	0.158817	0.134754	0.112106	0.0907528	0.0705855	0.0515084	0.0334352	0.016289	0
5	21SDa	Soleus	Lean	SOL-Lean	0.750491	0.750491	0.679016	0.614038	0.554711	0.500327	0.450295	0.404111	0.361348	0.321639	0.284669	0.250164	0.217884	0.187623	0.159195	0.13244	0.107213	0.0833879	0.0608506	0.0394995	0.0192434	0
6	21SDb	Soleus	Lean	SOL-Lean	0.72413	0.72413	0.655166	0.59247	0.535227	0.482754	0.434478	0.389916	0.348655	0.310342	0.27467	0.241377	0.210231	0.181033	0.153603	0.127788	0.103447	0.0804589	0.0587133	0.0381121	0.0185674	0
7	21SIa	Soleus	Lean	SOL-Lean	0.672586	0.672586	0.60853	0.550298	0.497129	0.448391	0.403552	0.362162	0.323838	0.288251	0.255119	0.224195	0.195267	0.168147	0.14267	0.118692	0.0960837	0.0747318	0.054534	0.0353993	0.0172458	0
8	21SIb	Soleus	Lean	SOL-Lean	0.652481	0.652481	0.59034	0.533848	0.482268	0.434987	0.391488	0.351336	0.314157	0.279635	0.247493	0.217494	0.18943	0.16312	0.138405	0.115144	0.0932115	0.0724978	0.0529038	0.0343411	0.0167303	0
9	22SDa	Soleus	Lean	SOL-Lean	0.735237	0.735237	0.665214	0.601557	0.543436	0.490158	0.441142	0.395897	0.354003	0.315101	0.278883	0.245079	0.213456	0.183809	0.155959	0.129748	0.105034	0.081693	0.0596138	0.0386967	0.0188522	0
10	22Sdb	Soleus	Lean	SOL-Lean	0.754866	0.754866	0.682974	0.617618	0.557945	0.503244	0.45292	0.406466	0.363454	0.323514	0.286329	0.251622	0.219155	0.188717	0.160123	0.133212	0.107838	0.083874	0.0612054	0.0397298	0.0193555	0
11	22SIa	Soleus	Lean	SOL-Lean	0.652222	0.652222	0.590106	0.533636	0.482077	0.434815	0.391333	0.351196	0.314033	0.279524	0.247395	0.217407	0.189355	0.163055	0.13835	0.115098	0.0931746	0.0724691	0.0528829	0.0343275	0.0167236	0
12	22SIb	Soleus	Lean	SOL-Lean	0.701629	0.701629	0.634807	0.57406	0.518595	0.467753	0.420977	0.3778	0.337821	0.300698	0.266135	0.233876	0.203699	0.175407	0.14883	0.123817	0.100233	0.0779588	0.0568888	0.0369278	0.0179905	0
13	23SDa	Soleus	Lean	SOL-Lean	0.746588	0.746588	0.675484	0.610845	0.551826	0.497725	0.447953	0.402009	0.359468	0.319966	0.283189	0.248863	0.216751	0.186647	0.158367	0.131751	0.106655	0.0829542	0.0605342	0.0392941	0.0191433	0
14	23SDb	Soleus	Lean	SOL-Lean	0.756286	0.756286	0.684259	0.61878	0.558994	0.504191	0.453772	0.407231	0.364138	0.324123	0.286867	0.252095	0.219567	0.189072	0.160424	0.133462	0.108041	0.0840318	0.0613205	0.0398045	0.019392	0
15	23SIa	Soleus	Lean	SOL-Lean	0.75214	0.75214	0.680508	0.615388	0.55593	0.501427	0.451284	0.404999	0.362142	0.322346	0.285295	0.250713	0.218363	0.188035	0.159545	0.132731	0.107449	0.0835712	0.0609844	0.0395863	0.0192857	0
16	23SIb	Soleus	Lean	SOL-Lean	0.764035	0.764035	0.69127	0.625119	0.564721	0.509357	0.458421	0.411403	0.367869	0.327443	0.289806	0.254678	0.221817	0.191009	0.162068	0.13483	0.109148	0.0848928	0.0619488	0.0402124	0.0195906	0
17	24SD	Soleus	Lean	SOL-Lean	0.731306	0.731306	0.661658	0.598341	0.540531	0.487538	0.438784	0.39378	0.35211	0.313417	0.277392	0.243769	0.212315	0.182827	0.155126	0.129054	0.104472	0.0812563	0.0592951	0.0384898	0.0187514	0
18	24SI	Soleus	Lean	SOL-Lean	0.658631	0.658631	0.595905	0.53888	0.486814	0.439088	0.395179	0.354648	0.317119	0.282271	0.249826	0.219544	0.191216	0.164658	0.13971	0.116229	0.0940902	0.0731813	0.0534025	0.0346648	0.016888	0
19	25SD	Soleus	Lean	SOL-Lean	0.627704	0.627704	0.567922	0.513576	0.463955	0.418469	0.376622	0.337994	0.302228	0.269016	0.238095	0.209235	0.182237	0.156926	0.133149	0.110771	0.089672	0.0697449	0.0508949	0.033037	0.016095	0
20	25SI	Soleus	Lean	SOL-Lean	0.63809	0.63809	0.577319	0.522073	0.471632	0.425393	0.382854	0.343587	0.307228	0.273467	0.242034	0.212697	0.185252	0.159522	0.135352	0.112604	0.0911557	0.0708989	0.051737	0.0335837	0.0163613	0
21	01TCDa	Tibialis	Lean	TIB-Lean	1.45589	1.45589	1.31723	1.19118	1.07609	0.97059	0.873531	0.783938	0.700982	0.623951	0.552232	0.485295	0.422676	0.363971	0.308824	0.256921	0.207984	0.161765	0.118045	0.0766255	0.0373304	0
22	01TCDb	Tibialis	Lean	TIB-Lean	1.39711	1.39711	1.26406	1.14309	1.03265	0.93141	0.838269	0.752293	0.672685	0.598763	0.52994	0.465705	0.405614	0.349279	0.296358	0.24655	0.199588	0.155235	0.11328	0.0735324	0.0358235	0
23	01TCIa	Tibialis	Lean	TIB-Lean	1.47866	1.47866	1.33783	1.20981	1.09292	0.98577	0.887193	0.796199	0.711945	0.633709	0.560869	0.492885	0.429287	0.369664	0.313654	0.260939	0.211236	0.164295	0.119891	0.077824	0.0379142	0
24	01TCIb	Tibialis	Lean	TIB-Lean	1.48068	1.48068	1.33966	1.21147	1.09442	0.98712	0.888408	0.797289	0.71292	0.634577	0.561637	0.49356	0.429875	0.37017	0.314084	0.261297	0.211526	0.16452	0.120055	0.0779305	0.0379662	0
25	21TCDa	Tibialis	Lean	TIB-Lean	1.44716	1.44716	1.30934	1.18404	1.06964	0.964774	0.868297	0.779241	0.696781	0.620212	0.548923	0.482387	0.420144	0.36179	0.306974	0.255381	0.206737	0.160796	0.117337	0.0761664	0.0371067	0
26	21TCDb	Tibialis	Lean	TIB-Lean	1.42873	1.42873	1.29266	1.16896	1.05602	0.95249	0.857241	0.769319	0.687909	0.612315	0.541934	0.476245	0.414794	0.357184	0.303065	0.25213	0.204105	0.158748	0.115843	0.0751966	0.0366342	0
27	21TCIa	Tibialis	Lean	TIB-Lean	1.47255	1.47255	1.3323	1.20481	1.0884	0.981698	0.883528	0.79291	0.709004	0.631091	0.558552	0.490849	0.427513	0.368137	0.312358	0.259861	0.210364	0.163616	0.119396	0.0775024	0.0377576	0
28	21TCIb	Tibialis	Lean	TIB-Lean	1.47988	1.47988	1.33894	1.21081	1.09383	0.986587	0.887929	0.796859	0.712535	0.634235	0.561334	0.493294	0.429643	0.36997	0.313914	0.261155	0.211412	0.164431	0.11999	0.0778885	0.0379457	0
29	22TCDa	Tibialis	Lean	TIB-Lean	1.49416	1.49416	1.35186	1.22249	1.10438	0.996106	0.896495	0.804547	0.71941	0.640354	0.56675	0.498053	0.433788	0.37354	0.316943	0.263675	0.213451	0.166018	0.121148	0.0786399	0.0383118	0
30	22TCDb	Tibialis	Lean	TIB-Lean	1.46972	1.46972	1.32975	1.2025	1.08632	0.979815	0.881833	0.791389	0.707644	0.629881	0.557481	0.489907	0.426694	0.367431	0.311759	0.259363	0.20996	0.163302	0.119167	0.0773538	0.0376852	0
31	22TCIa	Tibialis	Lean	TIB-Lean	1.56015	1.56015	1.41156	1.27649	1.15315	1.0401	0.93609	0.840081	0.751183	0.668636	0.591781	0.52005	0.452947	0.390037	0.330941	0.275321	0.222879	0.17335	0.126499	0.0821131	0.0400038	0
32	22TCIb	Tibialis	Lean	TIB-Lean	1.49994	1.49994	1.35709	1.22722	1.10865	0.999959	0.899963	0.807659	0.722193	0.642831	0.568942	0.49998	0.435466	0.374985	0.318169	0.264695	0.214277	0.16666	0.121617	0.0789441	0.03846	0
33	23TCDa	Tibialis	Lean	TIB-Lean	1.48046	1.48046	1.33946	1.21128	1.09425	0.986971	0.888274	0.797169	0.712812	0.634481	0.561552	0.493485	0.42981	0.370114	0.314036	0.261257	0.211494	0.164495	0.120037	0.0779187	0.0379604	0
34	23TCDb	Tibialis	Lean	TIB-Lean	1.54861	1.54861	1.40112	1.26705	1.14463	1.03241	0.929167	0.833868	0.745628	0.663691	0.587404	0.516204	0.449597	0.387153	0.328493	0.273284	0.22123	0.172068	0.125563	0.0815059	0.039708	0
35	23TCIa	Tibialis	Lean	TIB-Lean	1.49659	1.49659	1.35406	1.22448	1.10617	0.997725	0.897952	0.805855	0.72	0.641395	0.567671	0.498862	0.434493	0.374147	0.317458	0.264104	0.213798	0.166287	0.121345	0.0787678	0.038374	0
36	23TCIb	Tibialis	Lean	TIB-Lean	1.49984	1.49984	1.357	1.22715	1.10858	0.999896	0.899907	0.807609	0.722147	0.64279	0.568906	0.499948	0.435439	0.374961	0.318149	0.264678	0.214263	0.166649	0.121609	0.0789392	0.0384575	0
37	24TCD	Tibialis	Lean	TIB-Lean	1.42315	1.42315	1.28761	1.16439	1.05189	0.948765	0.853889	0.76631	0.685219	0.60992	0.539815	0.474383	0.413172	0.355787	0.30188	0.251144	0.203307	0.158128	0.11539	0.0749025	0.036491	0
38	24TCI	Tibialis	Lean	TIB-Lean	1.42839	1.42839	1.29235	1.16868	1.05577	0.95226	0.857034	0.769133	0.687743	0.612167	0.541803	0.47613	0.414694	0.357097	0.302992	0.252069	0.204056	0.15871	0.115815	0.0751784	0.0366254	0
39	25TCD	Tibialis	Lean	TIB-Lean	1.43664	1.43664	1.29982	1.17543	1.06187	0.957762	0.861985	0.773577	0.691717	0.615704	0.544933	0.478881	0.41709	0.359161	0.304742	0.253525	0.205235	0.159627	0.116485	0.0756128	0.036837	0
40	25TCI	Tibialis	Lean	TIB-Lean	1.4219	1.4219	1.28648	1.16337	1.05097	0.94793	0.853137	0.765636	0.684616	0.609384	0.539339	0.473965	0.412808	0.355474	0.301614	0.250923	0.203128	0.157988	0.115289	0.0748366	0.0364588	0
41	11SD	Soleus	Obese Mangiferin	SOL-Obese Mangiferin	0.639	0.639	0.578143	0.522818	0.472304	0.426	0.3834	0.344077	0.307667	0.273857	0.242379	0.213	0.185516	0.15975	0.135545	0.112765	0.0912857	0.071	0.0518108	0.0336316	0.0163846	0
42	11SI	Soleus	Obese Mangiferin	SOL-Obese Mangiferin	0.642902	0.642902	0.581673	0.526011	0.475188	0.428601	0.385741	0.346178	0.309545	0.275529	0.243859	0.214301	0.186649	0.160726	0.136373	0.113453	0.0918432	0.0714336	0.0521272	0.033837	0.0164847	0
43	12SD	Soleus	Obese Mangiferin	SOL-Obese Mangiferin	0.809663	0.809663	0.732552	0.662452	0.598447	0.539775	0.485798	0.435972	0.389838	0.346998	0.307114	0.269888	0.235063	0.202416	0.171747	0.142882	0.115666	0.0899625	0.0656483	0.0426138	0.0207606	0
44	12SI	Soleus	Obese Mangiferin	SOL-Obese Mangiferin	0.694897	0.694897	0.628716	0.568552	0.513619	0.463264	0.416938	0.374175	0.33458	0.297813	0.263581	0.231632	0.201744	0.173724	0.147402	0.122629	0.0992709	0.0772107	0.056343	0.0365735	0.0178179	0
45	13SD	Soleus	Obese Mangiferin	SOL-Obese Mangiferin	0.702903	0.702903	0.635959	0.575102	0.519537	0.468602	0.421742	0.378486	0.338435	0.301244	0.266618	0.234301	0.204068	0.175726	0.149101	0.124042	0.100415	0.0781003	0.0569921	0.0369949	0.0180231	0
46	13SI	Soleus	Obese Mangiferin	SOL-Obese Mangiferin	0.777235	0.777235	0.703212	0.635919	0.574478	0.518157	0.466341	0.418511	0.374224	0.333101	0.294813	0.259078	0.225649	0.194309	0.164868	0.137159	0.111034	0.0863594	0.063019	0.0409071	0.0199291	0
47	14SD	Soleus	Obese Mangiferin	SOL-Obese Mangiferin	0.809653	0.809653	0.732543	0.662444	0.598439	0.539769	0.485792	0.435967	0.389833	0.346994	0.30711	0.269884	0.235061	0.202413	0.171745	0.14288	0.115665	0.0899615	0.0656476	0.0426133	0.0207603	0
48	14SI	Soleus	Obese Mangiferin	SOL-Obese Mangiferin	0.721856	0.721856	0.653108	0.590609	0.533546	0.481237	0.433113	0.388692	0.34756	0.309367	0.273807	0.240619	0.209571	0.180464	0.153121	0.127386	0.103122	0.0802062	0.0585288	0.0379924	0.0185091	0
49	15SD	Soleus	Obese Mangiferin	SOL-Obese Mangiferin	0.754916	0.754916	0.683019	0.617658	0.557981	0.503277	0.452949	0.406493	0.363478	0.323535	0.286347	0.251639	0.219169	0.188729	0.160134	0.13322	0.107845	0.0838795	0.0612094	0.0397324	0.0193568	0
50	15SI	Soleus	Obese Mangiferin	SOL-Obese Mangiferin	0.827193	0.827193	0.748412	0.676794	0.611403	0.551462	0.496316	0.445411	0.398278	0.354511	0.313763	0.275731	0.240153	0.206798	0.175465	0.145975	0.11817	0.0919103	0.0670697	0.0435365	0.0212101	0
51	16SD	Soleus	Obese Mangiferin	SOL-Obese Mangiferin	0.769864	0.769864	0.696544	0.629889	0.56903	0.513243	0.461919	0.414542	0.370675	0.329942	0.292018	0.256621	0.223509	0.192466	0.163305	0.135858	0.109981	0.0855405	0.0624214	0.0405192	0.0197401	0
52	16SI	Soleus	Obese Mangiferin	SOL-Obese Mangiferin	0.763473	0.763473	0.690761	0.62466	0.564306	0.508982	0.458084	0.411101	0.367598	0.327203	0.289593	0.254491	0.221653	0.190868	0.161949	0.134731	0.109068	0.0848304	0.0619032	0.0401828	0.0195762	0
53	17SD	Soleus	Obese Mangiferin	SOL-Obese Mangiferin	0.701471	0.701471	0.634664	0.573931	0.518478	0.467647	0.420883	0.377715	0.337745	0.30063	0.266075	0.233824	0.203653	0.175368	0.148797	0.123789	0.10021	0.0779412	0.056876	0.0369195	0.0179864	0
54	17SI	Soleus	Obese Mangiferin	SOL-Obese Mangiferin	0.738503	0.738503	0.668169	0.604229	0.54585	0.492335	0.443102	0.397655	0.355575	0.316501	0.280122	0.246168	0.214404	0.184626	0.156652	0.130324	0.1055	0.0820558	0.0598786	0.0388686	0.018936	0
55	18SD	Soleus	Obese Mangiferin	SOL-Obese Mangiferin	0.825383	0.825383	0.746775	0.675313	0.610065	0.550255	0.49523	0.444437	0.397406	0.353735	0.313076	0.275128	0.239627	0.206346	0.175081	0.145656	0.117912	0.0917092	0.0669229	0.0434412	0.0211637	0
56	18SI	Soleus	Obese Mangiferin	SOL-Obese Mangiferin	0.812313	0.812313	0.73495	0.66462	0.600405	0.541542	0.487388	0.437399	0.391114	0.348134	0.308119	0.270771	0.235833	0.203078	0.172309	0.143349	0.116045	0.090257	0.0658632	0.0427533	0.0208285	0
57	19SD	Soleus	Obese Mangiferin	SOL-Obese Mangiferin	0.862045	0.862045	0.779945	0.705309	0.637163	0.574696	0.517227	0.464178	0.415059	0.369448	0.326982	0.287348	0.250271	0.215511	0.182858	0.152126	0.123149	0.0957827	0.0698955	0.0453708	0.0221037	0
58	19SI	Soleus	Obese Mangiferin	SOL-Obese Mangiferin	0.790757	0.790757	0.715447	0.646983	0.584473	0.527171	0.474454	0.425792	0.380735	0.338896	0.299942	0.263586	0.229575	0.197689	0.167736	0.139545	0.112965	0.0878619	0.0641154	0.0416188	0.0202758	0
59	20SD	Soleus	Obese Mangiferin	SOL-Obese Mangiferin	0.837527	0.837527	0.757762	0.685249	0.619042	0.558351	0.502516	0.450976	0.403254	0.35894	0.317683	0.279176	0.243153	0.209382	0.177657	0.147799	0.119647	0.0930586	0.0679076	0.0440804	0.0214751	0
60	20SI	Soleus	Obese Mangiferin	SOL-Obese Mangiferin	0.75046	0.75046	0.678988	0.614013	0.554688	0.500307	0.450276	0.404094	0.361333	0.321626	0.284657	0.250153	0.217876	0.187615	0.159189	0.132434	0.107209	0.0833845	0.0608481	0.0394979	0.0192426	0
61	11TCD	Tibialis	Obese Mangiferin	TIB-Obese Mangiferin	1.48601	1.48601	1.34449	1.21583	1.09836	0.990674	0.891606	0.80016	0.715487	0.636862	0.563659	0.495337	0.431422	0.371503	0.315214	0.262237	0.212287	0.165112	0.120487	0.0782111	0.0381028	0
62	11TCI	Tibialis	Obese Mangiferin	TIB-Obese Mangiferin	1.53261	1.53261	1.38665	1.25395	1.1328	1.02174	0.919566	0.825252	0.737924	0.656833	0.581335	0.51087	0.444952	0.383153	0.325099	0.270461	0.218944	0.17029	0.124266	0.0806637	0.0392977	0
63	12TCD	Tibialis	Obese Mangiferin	TIB-Obese Mangiferin	1.45641	1.45641	1.31771	1.19161	1.07648	0.970941	0.873847	0.784222	0.701235	0.624177	0.552432	0.485471	0.422829	0.364103	0.308936	0.257014	0.208059	0.161824	0.118087	0.0766533	0.0373439	0
64	12TCI	Tibialis	Obese Mangiferin	TIB-Obese Mangiferin	1.54193	1.54193	1.39508	1.26158	1.13969	1.02795	0.925156	0.830269	0.742409	0.660826	0.584869	0.513976	0.447656	0.385482	0.327076	0.272105	0.220275	0.171325	0.125021	0.0811541	0.0395366	0
65	13TCD	Tibialis	Obese Mangiferin	TIB-Obese Mangiferin	1.59847	1.59847	1.44623	1.30784	1.18147	1.06564	0.95908	0.860712	0.769632	0.685057	0.606315	0.532822	0.464071	0.399616	0.339069	0.282082	0.228352	0.177607	0.129605	0.0841298	0.0409863	0
66	13TCI	Tibialis	Obese Mangiferin	TIB-Obese Mangiferin	1.47414	1.47414	1.33374	1.20611	1.08958	0.982757	0.884481	0.793765	0.709769	0.631772	0.559155	0.491378	0.427975	0.368534	0.312695	0.260142	0.210591	0.163793	0.119524	0.0775861	0.0377983	0
67	14TCD	Tibialis	Obese Mangiferin	TIB-Obese Mangiferin	1.55011	1.55011	1.40248	1.26827	1.14573	1.0334	0.930064	0.834673	0.746348	0.664331	0.587972	0.516702	0.450031	0.387527	0.328811	0.273548	0.221444	0.172234	0.125684	0.0815846	0.0397463	0
68	14TCI	Tibialis	Obese Mangiferin	TIB-Obese Mangiferin	1.48836	1.48836	1.34661	1.21775	1.10009	0.992239	0.893015	0.801424	0.716617	0.637868	0.56455	0.496119	0.432104	0.37209	0.315712	0.262651	0.212623	0.165373	0.120678	0.0783347	0.038163	0
69	15TCD	Tibialis	Obese Mangiferin	TIB-Obese Mangiferin	1.56989	1.56989	1.42038	1.28446	1.16036	1.0466	0.941937	0.845328	0.755875	0.672812	0.595477	0.523298	0.455776	0.392474	0.333008	0.27704	0.224271	0.174433	0.127289	0.082626	0.0402537	0
70	15TCI	Tibialis	Obese Mangiferin	TIB-Obese Mangiferin	1.56989	1.56989	1.42038	1.28446	1.16036	1.0466	0.941937	0.845328	0.755875	0.672812	0.595477	0.523298	0.455776	0.392474	0.333008	0.27704	0.224271	0.174433	0.127289	0.082626	0.0402537	0
71	16TCD	Tibialis	Obese Mangiferin	TIB-Obese Mangiferin	1.56608	1.56608	1.41693	1.28134	1.15754	1.04405	0.939647	0.843273	0.754038	0.671176	0.59403	0.522026	0.454668	0.39152	0.332198	0.276367	0.223725	0.174009	0.126979	0.0824252	0.0401559	0
72	16TCI	Tibialis	Obese Mangiferin	TIB-Obese Mangiferin	1.48471	1.48471	1.34331	1.21477	1.0974	0.989809	0.890828	0.799461	0.714862	0.636306	0.563167	0.494904	0.431046	0.371178	0.314939	0.262008	0.212102	0.164968	0.120382	0.0781428	0.0380696	0
73	17TCD	Tibialis	Obese Mangiferin	TIB-Obese Mangiferin	1.49659	1.49659	1.35406	1.22448	1.10618	0.997727	0.897955	0.805857	0.720581	0.641396	0.567672	0.498864	0.434494	0.374148	0.317459	0.264104	0.213799	0.166288	0.121345	0.0787679	0.0383741	0
74	17TCI	Tibialis	Obese Mangiferin	TIB-Obese Mangiferin	1.52156	1.52156	1.37665	1.24491	1.12463	1.01437	0.912936	0.819301	0.732603	0.652097	0.577143	0.507186	0.441743	0.38039	0.322755	0.26851	0.217366	0.169062	0.12337	0.0800821	0.0390143	0
75	18TCD	Tibialis	Obese Mangiferin	TIB-Obese Mangiferin	1.48255	1.48255	1.34135	1.21299	1.09579	0.988364	0.889527	0.798294	0.713818	0.635377	0.562345	0.494182	0.430416	0.370636	0.314479	0.261626	0.211792	0.164727	0.120206	0.0780287	0.038014	0
76	18TCI	Tibialis	Obese Mangiferin	TIB-Obese Mangiferin	1.426	1.426	1.29019	1.16673	1.054	0.950669	0.855602	0.767848	0.686594	0.611144	0.540898	0.475335	0.414001	0.356501	0.302486	0.251648	0.203715	0.158445	0.115622	0.0750528	0.0365642	0
77	19TCD	Tibialis	Obese Mangiferin	TIB-Obese Mangiferin	1.56412	1.56412	1.41515	1.27973	1.15609	1.04274	0.93847	0.842217	0.753093	0.670336	0.593286	0.521372	0.454098	0.391029	0.331782	0.276021	0.223445	0.173791	0.12682	0.0823219	0.0401056	0
78	19TCI	Tibialis	Obese Mangiferin	TIB-Obese Mangiferin	1.56412	1.56412	1.41515	1.27973	1.15609	1.04274	0.93847	0.842217	0.753093	0.670336	0.593286	0.521372	0.454098	0.391029	0.331782	0.276021	0.223445	0.173791	0.12682	0.0823219	0.0401056	0
79	20TCD	Tibialis	Obese Mangiferin	TIB-Obese Mangiferin	1.54712	1.54712	1.39977	1.26582	1.14352	1.03141	0.928271	0.833063	0.744908	0.66305	0.586838	0.515706	0.449163	0.386779	0.328176	0.273021	0.221017	0.171902	0.125442	0.0814272	0.0396697	0
80	20TCI	Tibialis	Obese Mangiferin	TIB-Obese Mangiferin	1.53304	1.53304	1.38704	1.25431	1.13312	1.02203	0.919826	0.825484	0.738132	0.657018	0.581499	0.511014	0.445077	0.383261	0.325191	0.270537	0.219006	0.170338	0.124301	0.0806865	0.0393088	0
81	02SDa	Soleus	Obese	SOL-Obese	0.741679	0.741679	0.671043	0.606828	0.548198	0.494453	0.445007	0.399366	0.357105	0.317862	0.281327	0.247226	0.215326	0.18542	0.157326	0.130885	0.105954	0.0824088	0.0601361	0.0390357	0.0190174	0
82	02SDb	Soleus	Obese	SOL-Obese	0.781645	0.781645	0.707203	0.639528	0.577738	0.521097	0.468987	0.420886	0.376348	0.334991	0.296486	0.260548	0.226929	0.195411	0.165803	0.137937	0.111664	0.0868494	0.0633766	0.0411392	0.0200422	0
83	02SIa	Soleus	Obese	SOL-Obese	0.735551	0.735551	0.665499	0.601815	0.543668	0.490367	0.441331	0.396066	0.354154	0.315236	0.279002	0.245184	0.213547	0.183888	0.156026	0.129803	0.105079	0.0817279	0.0596393	0.0387132	0.0188603	0
84	02SIb	Soleus	Obese	SOL-Obese	0.686526	0.686526	0.621143	0.561703	0.507432	0.457684	0.411916	0.369668	0.33055	0.294226	0.260407	0.228842	0.199314	0.171632	0.145627	0.121152	0.0980752	0.0762807	0.0556643	0.036133	0.0176032	0
85	03SD	Soleus	Obese	SOL-Obese	0.764037	0.764037	0.691271	0.625121	0.564723	0.509358	0.458422	0.411404	0.367869	0.327444	0.289807	0.254679	0.221817	0.191009	0.162068	0.13483	0.109148	0.084893	0.0619489	0.0402125	0.0195907	0
86	03SI	Soleus	Obese	SOL-Obese	0.758021	0.758021	0.685828	0.620199	0.560276	0.505347	0.454812	0.408165	0.364973	0.324866	0.287525	0.252674	0.220071	0.189505	0.160792	0.133768	0.108289	0.0842245	0.0614611	0.0398958	0.0194364	0
87	04SD	Soleus	Obese	SOL-Obese	0.681734	0.681734	0.616807	0.557782	0.50389	0.454489	0.40904	0.367087	0.328242	0.292172	0.258589	0.227245	0.197923	0.170433	0.14461	0.120306	0.0973905	0.0757482	0.0552757	0.0358807	0.0174804	0
88	04SI	Soleus	Obese	SOL-Obese	0.719342	0.719342	0.650833	0.588553	0.531688	0.479562	0.431605	0.387338	0.34635	0.30829	0.272854	0.239781	0.208841	0.179836	0.152588	0.126943	0.102763	0.0799269	0.058325	0.0378601	0.0184447	0
89	05SD	Soleus	Obese	SOL-Obese	0.879707	0.879707	0.795925	0.71976	0.650218	0.586471	0.527824	0.473688	0.423562	0.377017	0.333682	0.293236	0.255399	0.219927	0.186604	0.155242	0.125672	0.0977452	0.0713276	0.0463003	0.0225566	0
90	05SI	Soleus	Obese	SOL-Obese	0.764128	0.764128	0.691354	0.625196	0.56479	0.509419	0.458477	0.411454	0.367914	0.327484	0.289842	0.254709	0.221844	0.191032	0.162088	0.134846	0.109161	0.0849031	0.0619563	0.0402173	0.019593	0
91	06SD	Soleus	Obese	SOL-Obese	0.802901	0.802901	0.726435	0.656919	0.593449	0.535268	0.481741	0.432332	0.386582	0.344101	0.304549	0.267634	0.2331	0.200725	0.170312	0.141688	0.1147	0.0892113	0.0651001	0.042258	0.0205872	0
92	06SI	Soleus	Obese	SOL-Obese	0.753445	0.753445	0.681688	0.616455	0.556894	0.502297	0.452067	0.405701	0.36277	0.322905	0.28579	0.251148	0.218742	0.188361	0.159822	0.132961	0.107635	0.0837161	0.0610901	0.039655	0.0193191	0
93	07SD	Soleus	Obese	SOL-Obese	0.858952	0.858952	0.777147	0.702779	0.634877	0.572634	0.515371	0.462512	0.413569	0.368122	0.325809	0.286317	0.249373	0.214738	0.182202	0.15158	0.122707	0.0954391	0.0696447	0.045208	0.0220244	0
94	07SI	Soleus	Obese	SOL-Obese	0.797731	0.797731	0.721757	0.652689	0.589627	0.531821	0.478639	0.429548	0.384093	0.341885	0.302588	0.26591	0.231599	0.199433	0.169216	0.140776	0.113962	0.0886368	0.0646809	0.0419859	0.0204546	0
95	08SD	Soleus	Obese	SOL-Obese	0.737103	0.737103	0.666903	0.603084	0.544815	0.491402	0.442262	0.396902	0.354902	0.315901	0.279591	0.245701	0.213998	0.184276	0.156355	0.130077	0.1053	0.0819004	0.0597651	0.0387949	0.0189001	0
96	08SI	Soleus	Obese	SOL-Obese	0.798858	0.798858	0.722776	0.653611	0.59046	0.532572	0.479315	0.430154	0.384635	0.342368	0.303015	0.266286	0.231926	0.199714	0.169455	0.140975	0.114123	0.088762	0.0647722	0.0420451	0.0204835	0
97	09SD	Soleus	Obese	SOL-Obese	0.735857	0.735857	0.665776	0.602065	0.543895	0.490572	0.441514	0.396231	0.354302	0.315367	0.279118	0.245286	0.213636	0.183964	0.156091	0.129857	0.105122	0.0817619	0.0596641	0.0387293	0.0188681	0
98	09SI	Soleus	Obese	SOL-Obese	0.79913	0.79913	0.723022	0.653834	0.590661	0.532753	0.479478	0.430301	0.384766	0.342484	0.303118	0.266377	0.232005	0.199783	0.169512	0.141023	0.114161	0.0887922	0.0647943	0.0420595	0.0204905	0
99	10SD	Soleus	Obese	SOL-Obese	0.812863	0.812863	0.735448	0.66507	0.600812	0.541909	0.487718	0.437696	0.391379	0.34837	0.308328	0.270954	0.235993	0.203216	0.172426	0.143446	0.116123	0.0903182	0.0659078	0.0427823	0.0208427	0
100	10SI	Soleus	Obese	SOL-Obese	0.758353	0.758353	0.686129	0.620471	0.560522	0.505569	0.455012	0.408344	0.365133	0.325009	0.287651	0.252784	0.220167	0.189588	0.160863	0.133827	0.108336	0.0842615	0.0614881	0.0399133	0.019445	0
101	02TCDa	Tibialis	Obese	TIB-Obese	1.54673	1.54673	1.39942	1.2655	1.14323	1.03115	0.928037	0.832854	0.744721	0.662884	0.58669	0.515576	0.44905	0.386682	0.328094	0.272952	0.220961	0.171859	0.12541	0.0814068	0.0396597	0
102	02TCDb	Tibialis	Obese	TIB-Obese	1.57438	1.57438	1.42444	1.28813	1.16367	1.04959	0.94463	0.847745	0.758036	0.674736	0.59718	0.524794	0.457079	0.393596	0.33396	0.277832	0.224912	0.174931	0.127653	0.0828623	0.0403688	0
103	02TCIa	Tibialis	Obese	TIB-Obese	1.67198	1.67198	1.51275	1.36799	1.23581	1.11466	1.00319	0.900299	0.805029	0.716564	0.634201	0.557328	0.485415	0.417996	0.354663	0.295056	0.238855	0.185776	0.135566	0.0879991	0.0428714	0
104	02TCIb	Tibialis	Obese	TIB-Obese	1.63171	1.63171	1.47631	1.33503	1.20604	1.0878	0.979024	0.878612	0.785637	0.699303	0.618924	0.543902	0.473722	0.407927	0.34612	0.287948	0.233101	0.181301	0.132301	0.0858793	0.0418387	0
105	03TCD	Tibialis	Obese	TIB-Obese	1.5527	1.5527	1.40483	1.27039	1.14765	1.03514	0.931622	0.836071	0.747598	0.665444	0.588956	0.517568	0.450785	0.388176	0.329361	0.274006	0.221815	0.172523	0.125895	0.0817212	0.0398129	0
106	03TCI	Tibialis	Obese	TIB-Obese	1.53367	1.53367	1.38761	1.25482	1.13358	1.02245	0.920203	0.825823	0.738434	0.657288	0.581737	0.511224	0.445259	0.383418	0.325324	0.270648	0.219096	0.170408	0.124352	0.0807195	0.0393249	0
107	04TCD	Tibialis	Obese	TIB-Obese	1.56728	1.56728	1.41801	1.28232	1.15842	1.04485	0.940367	0.843919	0.754615	0.671691	0.594485	0.522426	0.455016	0.39182	0.332453	0.276578	0.223897	0.174142	0.127077	0.0824883	0.0401866	0
108	04TCI	Tibialis	Obese	TIB-Obese	1.62587	1.62587	1.47102	1.33026	1.20173	1.08391	0.975521	0.875468	0.782826	0.696801	0.616709	0.541956	0.472026	0.406467	0.344881	0.286918	0.232267	0.180652	0.131827	0.085572	0.0416889	0
109	05TCD	Tibialis	Obese	TIB-Obese	1.56479	1.56479	1.41576	1.28028	1.15658	1.04319	0.938874	0.842579	0.753418	0.670624	0.593541	0.521597	0.454294	0.391198	0.331925	0.276139	0.223541	0.173866	0.126875	0.0823574	0.0401228	0
110	05TCI	Tibialis	Obese	TIB-Obese	1.59437	1.59437	1.44252	1.30448	1.17844	1.06291	0.95662	0.858505	0.767658	0.6833	0.60476	0.531456	0.462881	0.398592	0.338199	0.281359	0.227767	0.177152	0.129273	0.083914	0.0408812	0
111	06TCD	Tibialis	Obese	TIB-Obese	1.53178	1.53178	1.38589	1.25327	1.13218	1.02118	0.919066	0.824803	0.737522	0.656476	0.581019	0.510592	0.444709	0.382944	0.324922	0.270314	0.218825	0.170197	0.124198	0.0806198	0.0392763	0
112	06TCI	Tibialis	Obese	TIB-Obese	1.52941	1.52941	1.38376	1.25134	1.13044	1.01961	0.917649	0.823531	0.736385	0.655463	0.580123	0.509805	0.444024	0.382354	0.324421	0.269897	0.218488	0.169935	0.124007	0.0804955	0.0392158	0
113	07TCD	Tibialis	Obese	TIB-Obese	1.62831	1.62831	1.47323	1.33225	1.20353	1.08554	0.976984	0.87678	0.783999	0.697845	0.617633	0.542769	0.472734	0.407077	0.345398	0.287348	0.232615	0.180923	0.132025	0.0857003	0.0417514	0
114	07TCI	Tibialis	Obese	TIB-Obese	1.69989	1.69989	1.538	1.39082	1.25644	1.13326	1.01994	0.915328	0.818468	0.728526	0.644787	0.566631	0.493518	0.424974	0.360584	0.299981	0.242842	0.188877	0.137829	0.0894681	0.043587	0
115	08TCD	Tibialis	Obese	TIB-Obese	1.70965	1.70965	1.54683	1.39881	1.26366	1.13977	1.02579	0.920582	0.823166	0.732708	0.648489	0.569884	0.496351	0.427413	0.362653	0.301703	0.244236	0.189961	0.13862	0.0899817	0.0438372	0
116	08TCI	Tibialis	Obese	TIB-Obese	1.67545	1.67545	1.51588	1.37082	1.23838	1.11697	1.00527	0.902166	0.806699	0.71805	0.635516	0.558484	0.486421	0.418863	0.355399	0.295668	0.23935	0.186161	0.135847	0.0881816	0.0429603	0
117	09TCD	Tibialis	Obese	TIB-Obese	1.46383	1.46383	1.32442	1.19768	1.08196	0.975886	0.878298	0.788216	0.704807	0.627356	0.555246	0.487943	0.424983	0.365957	0.310509	0.258323	0.209119	0.162648	0.118689	0.0770437	0.0375341	0
118	09TCI	Tibialis	Obese	TIB-Obese	1.58739	1.58739	1.43621	1.29877	1.17329	1.05826	0.952432	0.854747	0.764297	0.680309	0.602112	0.529129	0.460854	0.396847	0.336718	0.280127	0.22677	0.176376	0.128707	0.0835467	0.0407022	0
119	10TCD	Tibialis	Obese	TIB-Obese	1.66012	1.66012	1.50201	1.35828	1.22704	1.10674	0.99607	0.893909	0.799316	0.711479	0.6297	0.553372	0.481969	0.415029	0.352146	0.292962	0.23716	0.184457	0.134604	0.0873746	0.0425671	0
120	10TCI	Tibialis	Obese	TIB-Obese	1.56449	1.56449	1.41549	1.28004	1.15636	1.04299	0.938693	0.842417	0.753272	0.670495	0.593427	0.521496	0.454206	0.391122	0.331861	0.276086	0.223498	0.173832	0.12685	0.0823415	0.0401151	0

[truncated: 3 more sheets: CURVE FORCE-VELOCITY Fig. 2B, MULTIVARIANT, CS]
